# Supplementary material for: Insects shape the cadaver decomposition microbiome and postmortem interval estimation accuracy
Source: mSystems. 2026 Apr 27;11(5):e00681-25. doi: 10.1128/msystems.00681-25 (PMC13185568; doi:10.1128/msystems.00681-25)
Supplement: File S1 — Linear mixed-effects model results comparing diversity metrics across decomposition environment. [file msystems.00681-25-s0001.xlsx]

## Sheet: Legend
Supplemental File S1. Linear mixed-effects models results comparing diversity metrics between indoor and outdoor environments across accumulated degree day (ADD) with cadaver ID set as a random intercept. Estimated marginal mean (emmean) diversity metrics and standard error were calculated for indoor and outdoor cadaver skin samples across ADD. ****p-value <0.0001; ***p-value < 0.001; **p-value <…

## Sheet: Alpha Diversity Stats
Shannon Diversity Linear Mixed-Effects Model
formula:	shannon_entropy~ env * outdoor_add_0 + (1|DonorID/body_site)
	Estimate	Std. Error	df	t value	Pr(>|t|)
(Intercept)	1.486	0.194	46.71	7.659	8.59e-10	***
envoutdoor	1.682	0.2565	44.13	6.557	5.05e-08	***
outdoor_add_0	0.005172	0.0005011	898.2	10.322	< 2.00E-16	***
envoutdoor:outdoor_add_0	-0.003155	0.0006717	896	-4.697	3.05e-06	***
env	emmean	SE	df	lower.CL	upper.CL
indoor	2.45	0.167	25.5	2.1	2.79
outdoor	3.54	0.148	24.6	3.24	3.85
Faith's Phylogenetic Diversity Linear Mixed-Effects Model
formula:	faith_pd~ env + outdoor_add_0 + (1|DonorID/body_site)
	Estimate	Std. Error	df	t value	Pr(>|t|)
(Intercept)	14.0397	1.81214	32.4403	7.748	7.11e-09	***
envoutdoor	6.7278	2.27992	25.1983	2.951	0.00676	**
outdoor_add_0	-0.003642	0.003096	892.884	-1.176	0.23974	n.s.
env	emmean	SE	df	lower.CL	upper.CL
indoor	13.4	1.71	25.4	9.85	16.9
outdoor	20.1	1.51	24.7	16.97	23.2
Observed Features Linear Mixed-Effects Model
formula:	observed_features~ env + outdoor_add_0 + (1|DonorID/body_site)
	Estimate	Std. Error	df	t value	Pr(>|t|)
(Intercept)	37.8389	9.82503	32.5251	3.851	0.000521	***
envoutdoor	44.57	12.3455	25.1395	3.61	0.00133	**
outdoor_add_0	0.03834	0.01696	894.578	2.26	0.024079	*
env	emmean	SE	df	lower.CL	upper.CL
indoor	45	9.23	25.4	26	64
outdoor	89.5	8.19	24.7	72.6	106

## Sheet: Beta Diversity Stats
Bray-Curtis PC1 Linear Mixed-Effects Model
formula:	Bray-Curtis PC1~ env * outdoor_add_0 + (1|DonorID/body_site)
	Estimate	Std. Error	df	t value	Pr(>|t|)
(Intercept)	-0.3178	0.04581	29.46	-6.937	1.16e-07	***
envoutdoor	0.2174	0.06119	28.95	3.553	0.00133	**
outdoor_add_0	0.001281	6.47e-05	885.2	19.804	< 2.00E-16	***
envoutdoor:outdoor_add_0	-0.0005398	8.673e-05	883	-6.224	7.46e-10	***
env	emmean	SE	df	lower.CL	upper.CL
indoor	-0.0796	0.044	25.1	-0.1702	0.0109
outdoor	0.0374	0.0392	24.9	-0.0434	0.1182
Unweighted UniFrac PC1 Linear Mixed-Effects Model
formula:	Unweighted UniFrac PC1~ env * outdoor_add_0 + (1|DonorID/body_site)
	Estimate	Std. Error	df	t value	Pr(>|t|)
(Intercept)	-0.162	0.03009	34.22	-5.384	5.34e-06	***
envoutdoor	0.1506	0.04004	33.17	3.762	0.000654	***
outdoor_add_0	0.0005262	5.685e-05	888.9	9.256	< 2.00E-16	***
envoutdoor:outdoor_add_0	-0.0002064	7.62e-05	886.8	-2.709	0.00688	**
env	emmean	SE	df	lower.CL	upper.CL
indoor	-0.0642	0.0279	25.2	-0.12163	-0.00677
outdoor	0.0481	0.0248	24.8	-0.00309	0.09926
