# Supplementary material for: Insects shape the cadaver decomposition microbiome and postmortem interval estimation accuracy
Source: mSystems. 2026 Apr 27;11(5):e00681-25. doi: 10.1128/msystems.00681-25 (PMC13185568; doi:10.1128/msystems.00681-25)
Supplement: File S2 — MaAsLin2 differentially abundant taxon results. [file msystems.00681-25-s0002.xlsx]

## Sheet: Legend
Supplemental File S2. MaAsLin2 differentially abundant taxa results for decomposition environment and previous maggots variables. ASVs were collapsed at species level and are shown at lowest taxonomic classification. Taxa with qval < 0.05 were considered significant.

## Sheet: MaAsLin2 Decomp Environment
feature	metadata	value	coef	stderr	N	N.not.0	pval	qval
d__Bacteria.p__Pseudomonadota.c__Gammaproteobacteria.o__Burkholderiales.f__Burkholderiaceae_A_595373.g__Paenalcaligenes.s__Paenalcaligenes.sp004791645	env	outdoor	-1.26449	0.456829	928	135	0.0106514	0.0213028
d__Bacteria.p__Pseudomonadota.c__Gammaproteobacteria.o__Burkholderiales.f__Burkholderiaceae_A_595373.g__Alcaligenes.__	env	outdoor	-1.26227	0.45642	928	208	0.0104949	0.0213028
d__Bacteria.p__Pseudomonadota.c__Alphaproteobacteria.o__Rhizobiales_505101.f__Rhizobiaceae.g__Pseudochrobactrum.s__Pseudochrobactrum.asaccharolyticum	env	outdoor	0.539855	0.208431	928	122	0.0157138	0.0296244
d__Bacteria.p__Bacillota_A_368345.c__Clostridia_258483.o__Tissierellales.f__Tepidimicrobiaceae.g__Schnuerera.s__Schnuerera.ultunensis	env	outdoor	0.722198	0.281172	928	173	0.0164634	0.0302927
d__Bacteria.p__Pseudomonadota.c__Gammaproteobacteria.o__Pseudomonadales_A_639861.f__Halomonadaceae_639861.g__Zymobacter.s__Zymobacter.palmae	env	outdoor	0.726042	0.25755	928	118	0.00917226	0.0190056
d__Bacteria.p__Pseudomonadota.c__Alphaproteobacteria.o__Acetobacterales.f__Acetobacteraceae.__.__	env	outdoor	0.799839	0.261335	928	99	0.00516514	0.0113141
d__Bacteria.p__Pseudomonadota.c__Alphaproteobacteria.o__Rhizobiales_505101.f__Beijerinckiaceae.__.__	env	outdoor	0.862138	0.293846	928	99	0.00705252	0.0150193
d__Bacteria.p__Bacteroidota.c__Bacteroidia.o__Bacteroidales.f__Dysgonomonadaceae.g__Dysgonomonas.s__	env	outdoor	0.905136	0.38553	928	238	0.0271208	0.045866
d__Bacteria.p__Bacillota_A_368345.c__Clostridia_258483.o__Clostridiales.f__Clostridiaceae_222000.g__Clostridium_H_221916.s__Clostridium_H_221916.haemolyticum	env	outdoor	0.915626	0.356357	928	105	0.0164248	0.0302927
d__Bacteria.p__Pseudomonadota.c__Alphaproteobacteria.o__Rhizobiales_505101.f__Rhizobiaceae.__.__	env	outdoor	0.954028	0.365435	928	96	0.015077	0.0286588
d__Bacteria.p__Actinomycetota.c__Actinomycetes.o__Mycobacteriales.f__Mycobacteriaceae.g__Mycobacterium.__	env	outdoor	0.984154	0.340577	928	106	0.00785898	0.0164324
d__Bacteria.p__Bacillota_I.c__Bacilli_A.o__Lactobacillales.f__Lactobacillaceae.g__Leuconostoc_B.__	env	outdoor	1.09809	0.264958	928	149	0.000319925	0.000883231
d__Bacteria.p__Actinomycetota.c__Actinomycetes.o__Actinomycetales.f__Microbacteriaceae.g__Curtobacterium.__	env	outdoor	1.10488	0.344102	928	101	0.00360071	0.00828164
d__Bacteria.p__Pseudomonadota.c__Alphaproteobacteria.o__Sphingomonadales.f__Sphingomonadaceae_486827.g__Sphingomonas_L_486704.__	env	outdoor	1.28382	0.496738	928	188	0.0159918	0.0299034
d__Bacteria.p__Bacillota_I.c__Bacilli_A.o__Bacillales_B_306089.f__Bacillaceae_H_289398.g__Priestia_289346.__	env	outdoor	1.32444	0.385328	928	137	0.00205179	0.0049739
d__Bacteria.p__Bacillota_I.c__Bacilli_A.o__Erysipelotrichales.f__Erysipelotrichaceae.g__Erysipelothrix.s__Erysipelothrix.urinaevulpis	env	outdoor	1.36444	0.573253	928	404	0.0252889	0.0434064
d__Bacteria.p__Pseudomonadota.c__Gammaproteobacteria.o__Enterobacterales_737866.__.__.__	env	outdoor	1.37289	0.513757	928	228	0.0129191	0.0251813
d__Bacteria.p__Pseudomonadota.c__Gammaproteobacteria.o__Enterobacterales_737866.f__Enterobacteriaceae_A_732334.g__Moellerella.s__Moellerella.wisconsensis	env	outdoor	1.4041	0.361041	928	175	0.000658379	0.00176078
d__Bacteria.p__Pseudomonadota.c__Gammaproteobacteria.o__Burkholderiales.f__Neisseriaceae.g__Vitreoscilla_563211.__	env	outdoor	1.41197	0.578533	928	129	0.0220286	0.0386762
d__Bacteria.p__Bacteroidota.c__Bacteroidia.o__Flavobacteriales_B_877923.f__Weeksellaceae.__.__	env	outdoor	1.43073	0.568322	928	190	0.0186155	0.033713
d__Bacteria.p__Bacillota_A_368345.c__Clostridia_258483.o__Tissierellales.f__Peptoniphilaceae.g__Miniphocaeibacter.__	env	outdoor	1.57327	0.637993	928	392	0.0208883	0.0375337
d__Bacteria.p__Pseudomonadota.c__Alphaproteobacteria.o__Rhizobiales_505101.f__Beijerinckiaceae.g__Methylobacterium.__	env	outdoor	1.67519	0.4387	928	210	0.000782471	0.0020686
d__Bacteria.p__Pseudomonadota.c__Gammaproteobacteria.o__Enterobacterales_737866.f__Enterobacteriaceae_A_725029.__.__	env	outdoor	1.73724	0.715594	928	231	0.0227867	0.0394055
d__Bacteria.p__Bacillota_A_368345.c__Clostridia_258483.o__Tissierellales.f__Tissierellaceae.__.__	env	outdoor	1.74748	0.746947	928	405	0.0276878	0.0464832
d__Bacteria.p__Bacillota_A_368345.c__Clostridia_258483.o__Tissierellales.f__Tissierellaceae.g__Tissierella_A.s__Tissierella_A.creatinophila	env	outdoor	1.78113	0.592808	928	325	0.00599268	0.013003
d__Bacteria.p__Bacillota_A_368345.c__Clostridia_258483.o__Tissierellales.f__Peptoniphilaceae.g__Citroniella.s__Citroniella.saccharovorans	env	outdoor	1.91136	0.779796	928	333	0.0215841	0.0384832
d__Bacteria.p__Bacillota_I.c__Bacilli_A.o__Lactobacillales.f__Vagococcaceae.g__Vagococcus_A.s__Vagococcus_A.lutrae	env	outdoor	2.15195	0.880723	928	404	0.0219425	0.0386762
d__Bacteria.p__Bacillota_I.c__Bacilli_A.o__Lactobacillales.__.__.__	env	outdoor	2.1583	0.642703	928	233	0.00249159	0.00596943
d__Bacteria.p__Bacillota_A_368345.c__Clostridia_258483.o__Clostridiales.f__Clostridiaceae_222000.__.__	env	outdoor	2.22667	0.628937	928	187	0.00157938	0.00399184
d__Bacteria.p__Bacillota_I.c__Bacilli_A.o__Bacillales_A.f__Planococcaceae.g__Savagea.s__Savagea.faecisuis	env	outdoor	2.32778	0.865314	928	558	0.0125395	0.0246503
d__Bacteria.p__Bacillota_I.c__Bacilli_A.o__Bacillales_A.f__Planococcaceae.g__Metalysinibacillus.__	env	outdoor	2.42333	0.916798	928	654	0.013949	0.0269603
d__Bacteria.p__Pseudomonadota.c__Gammaproteobacteria.o__Cardiobacteriales.f__Wohlfahrtiimonadaceae.g__Wohlfahrtiimonas.s__Wohlfahrtiimonas.chitiniclastica	env	outdoor	2.45775	0.787635	928	624	0.0045093	0.0100693
d__Bacteria.p__Bacillota_I.c__Bacilli_A.o__Erysipelotrichales.f__Erysipelotrichaceae.g__Erysipelothrix.__	env	outdoor	2.5825	0.547189	928	411	7.54e-05	0.000240965
d__Bacteria.p__Bacillota_A_368345.c__Clostridia_258483.o__Clostridiales.f__Clostridiaceae_222000.g__Hathewaya.s__Hathewaya.limosa	env	outdoor	2.68665	0.898266	928	196	0.00616092	0.0132431
d__Bacteria.p__Bacteroidota.c__Bacteroidia.o__Flavobacteriales_B_877923.f__Flavobacteriaceae.g__Flavobacterium.s__Myroides.phaeus	env	outdoor	2.93272	0.896638	928	466	0.00310853	0.00722183
d__Bacteria.p__Bacillota_I.c__Bacilli_A.o__Bacillales_A.f__Planococcaceae.__.__	env	outdoor	2.94991	0.721854	928	425	0.000388717	0.00105182
d__Bacteria.p__Pseudomonadota.c__Gammaproteobacteria.o__Pseudomonadales_A_660879.f__Moraxellaceae.g__Acinetobacter.s__	env	outdoor	3.02865	0.91306	928	585	0.00278437	0.00660212
d__Bacteria.p__Bacillota_I.c__Bacilli_A.o__Lactobacillales.f__Enterococcaceae.__.__	env	outdoor	3.03157	0.878924	928	628	0.00201354	0.0049739
d__Bacteria.p__Pseudomonadota.c__Gammaproteobacteria.o__Pseudomonadales_A_660879.f__Moraxellaceae.g__Acinetobacter.__	env	outdoor	3.0716	0.674389	928	487	0.000116709	0.000348611
d__Bacteria.p__Pseudomonadota.c__Gammaproteobacteria.o__Cardiobacteriales.f__Wohlfahrtiimonadaceae.g__Ignatzschineria.s__Ignatzschineria.larvae	env	outdoor	3.08381	0.873148	928	633	0.00163655	0.00409137
d__Bacteria.p__Bacillota_I.c__Bacilli_A.o__Lactobacillales.f__Vagococcaceae.g__Vagococcus_B.__	env	outdoor	3.3879	0.505023	928	720	5.06e-07	1.77e-06
d__Bacteria.p__Pseudomonadota.c__Gammaproteobacteria.o__Cardiobacteriales.f__Wohlfahrtiimonadaceae.g__Ignatzschineria.__	env	outdoor	4.10634	0.907525	928	745	0.000131791	0.000383695
d__Bacteria.p__Bacillota_A_368345.c__Clostridia_258483.o__Tissierellales.f__Peptoniphilaceae.g__Miniphocaeibacter.__	outdoor_add_0	outdoor_add_0	1.71162	0.0752989	928	392	5.36e-91	1.23e-88
d__Bacteria.p__Bacillota_A_368345.c__Clostridia_258483.o__Tissierellales.f__Peptoniphilaceae.g__Citroniella.s__Citroniella.saccharovorans	outdoor_add_0	outdoor_add_0	1.86351	0.0847679	928	333	2.86e-86	3.29e-84
d__Bacteria.p__Bacillota_I.c__Bacilli_A.o__Lactobacillales.f__Vagococcaceae.g__Vagococcus_A.s__Vagococcus_A.lutrae	outdoor_add_0	outdoor_add_0	1.81215	0.0828819	928	404	1.76e-85	1.35e-83
d__Bacteria.p__Bacillota_A_368345.c__Clostridia_258483.o__Tissierellales.f__Peptoniphilaceae.g__Peptoniphilus_B_226807.s__Peptoniphilus_B_226807.stercorisuis	outdoor_add_0	outdoor_add_0	1.95252	0.0986598	928	389	8.22e-73	4.73e-71
d__Bacteria.p__Pseudomonadota.c__Gammaproteobacteria.o__Pseudomonadales_A_650611.f__Pseudomonadaceae.g__Thiopseudomonas.s__Thiopseudomonas.alkaliphila	outdoor_add_0	outdoor_add_0	1.81439	0.0918984	928	479	1.53e-72	7.05e-71
d__Bacteria.p__Bacillota_A_368345.c__Clostridia_258483.o__Tissierellales.f__Tissierellaceae.__.__	outdoor_add_0	outdoor_add_0	1.99211	0.10124	928	405	3.61e-72	1.38e-70
d__Bacteria.p__Bacillota_I.c__Bacilli_A.o__Bacillales_A.f__Planococcaceae.g__Savagea.s__Savagea.sp009740415	outdoor_add_0	outdoor_add_0	2.09385	0.111207	928	659	4.95e-67	1.63e-65
d__Bacteria.p__Bacteroidota.c__Bacteroidia.o__Bacteroidales.f__Bacteroidaceae.g__Bacteroides_E_857960.s__Bacteroides_E_857960.coprosuis	outdoor_add_0	outdoor_add_0	1.856	0.0999108	928	347	1.19e-65	3.43e-64
d__Bacteria.p__Bacillota_A_368345.c__Clostridia_258483.o__Peptostreptococcales.f__Peptostreptococcaceae_256921.g__Peptostreptococcus.s__Peptostreptococcus.russellii_A	outdoor_add_0	outdoor_add_0	1.4497	0.0806267	928	342	3.82e-62	9.76e-61
d__Bacteria.p__Bacillota_I.c__Bacilli_A.o__Bacillales_A.f__Planococcaceae.g__Sporosarcina.__	outdoor_add_0	outdoor_add_0	1.78418	0.101172	928	444	4.3e-60	9.9e-59
d__Bacteria.p__Bacillota_A_368345.c__Clostridia_258483.o__Clostridiales.f__Clostridiaceae_222000.g__Clostridium_G.s__Clostridium_G.tetani	outdoor_add_0	outdoor_add_0	1.28801	0.0735834	928	214	2.2e-59	4.6e-58
d__Bacteria.p__Bacillota_I.c__Bacilli_A.o__Erysipelotrichales.f__Erysipelotrichaceae.g__Erysipelothrix.s__Erysipelothrix.urinaevulpis	outdoor_add_0	outdoor_add_0	1.36133	0.0781616	928	404	6.63e-59	1.27e-57
d__Bacteria.p__Bacillota_A_368345.c__Clostridia_258483.o__Tissierellales.f__Tissierellaceae.g__Tissierella_A.s__Tissierella_A.creatinophila	outdoor_add_0	outdoor_add_0	1.35586	0.0790599	928	325	2.2e-57	3.9e-56
d__Bacteria.p__Bacillota_A_368345.c__Clostridia_258483.o__Clostridiales.f__Clostridiaceae_222000.g__Clostridium_H_221916.s__Clostridium_H_221916.novyi	outdoor_add_0	outdoor_add_0	1.15845	0.0677947	928	210	5.61e-57	9.21e-56
d__Bacteria.p__Pseudomonadota.c__Gammaproteobacteria.o__Cardiobacteriales.f__Wohlfahrtiimonadaceae.g__Ignatzschineria.__	outdoor_add_0	outdoor_add_0	2.17769	0.128012	928	745	1.3e-56	1.99e-55
d__Bacteria.p__Bacillota_A_368345.c__Clostridia_258483.o__Tissierellales.__.__.__	outdoor_add_0	outdoor_add_0	1.37664	0.081351	928	332	4.69e-56	6.74e-55
d__Bacteria.p__Bacillota_I.c__Bacilli_A.o__Bacillales_A.f__Planococcaceae.g__Savagea.s__Savagea.faecisuis	outdoor_add_0	outdoor_add_0	1.65184	0.104096	928	558	2.89e-50	3.9e-49
d__Bacteria.p__Pseudomonadota.c__Gammaproteobacteria.o__Cardiobacteriales.f__Wohlfahrtiimonadaceae.__.__	outdoor_add_0	outdoor_add_0	1.21484	0.0766004	928	269	3.05e-50	3.9e-49
d__Bacteria.p__Pseudomonadota.c__Gammaproteobacteria.o__Pseudomonadales_A_650611.f__Pseudomonadaceae.g__Pseudomonas_E_647464.__	outdoor_add_0	outdoor_add_0	-2.19771	0.150728	928	541	1.98e-43	2.4e-42
d__Bacteria.p__Bacillota_I.c__Bacilli_A.o__Lactobacillales.__.__.__	outdoor_add_0	outdoor_add_0	1.29489	0.0914084	928	233	2.42e-41	2.78e-40
d__Bacteria.p__Bacillota_I.c__Bacilli_A.o__Erysipelotrichales.f__Erysipelotrichaceae.g__Erysipelothrix.__	outdoor_add_0	outdoor_add_0	1.20003	0.0847939	928	411	2.78e-41	3.05e-40
d__Bacteria.p__Bacteroidota.c__Bacteroidia.o__Bacteroidales.f__Bacteroidaceae.g__Bacteroides_E_857960.__	outdoor_add_0	outdoor_add_0	1.16599	0.0853873	928	332	8.6e-39	8.99e-38
d__Bacteria.p__Bacillota_I.c__Bacilli_A.o__Lactobacillales.f__Enterococcaceae.__.__	outdoor_add_0	outdoor_add_0	1.3854	0.109685	928	628	7.98e-34	7.98e-33
d__Bacteria.p__Bacillota_A_368345.c__Clostridia_258483.o__Clostridiales.f__Clostridiaceae_222000.g__Clostridium_T.s__Clostridium_T.cagae	outdoor_add_0	outdoor_add_0	0.662018	0.0550147	928	136	4.58e-31	4.39e-30
d__Bacteria.p__Bacillota_I.c__Bacilli_A.o__Staphylococcales.f__Staphylococcaceae.g__Staphylococcus.__	outdoor_add_0	outdoor_add_0	-1.34001	0.11147	928	602	5.19e-31	4.77e-30
d__Bacteria.p__Pseudomonadota.c__Gammaproteobacteria.o__Cardiobacteriales.f__Wohlfahrtiimonadaceae.g__Ignatzschineria.s__Ignatzschineria.larvae	outdoor_add_0	outdoor_add_0	1.13946	0.0969969	928	633	9.02e-30	7.98e-29
d__Bacteria.p__Actinomycetota.c__Actinomycetes.o__Mycobacteriales.f__Mycobacteriaceae.g__Corynebacterium.__	outdoor_add_0	outdoor_add_0	-1.33177	0.116088	928	303	1.48e-28	1.26e-27
d__Bacteria.p__Bacillota_A_368345.c__Clostridia_258483.o__Tissierellales.f__Peptoniphilaceae.__.__	outdoor_add_0	outdoor_add_0	0.786973	0.0700838	928	278	1.68e-27	1.38e-26
d__Bacteria.p__Pseudomonadota.c__Gammaproteobacteria.o__Enterobacterales_737866.f__Enterobacteriaceae_A_732334.g__Morganella.__	outdoor_add_0	outdoor_add_0	0.921406	0.0830753	928	592	6.48e-27	5.14e-26
d__Bacteria.p__Bacillota_I.c__Bacilli_A.o__Lactobacillales.f__Vagococcaceae.__.__	outdoor_add_0	outdoor_add_0	0.831445	0.0752889	928	173	1.05e-26	8.09e-26
d__Bacteria.p__Bacillota_I.c__Bacilli_A.o__Lactobacillales.f__Vagococcaceae.g__Vagococcus_B.__	outdoor_add_0	outdoor_add_0	1.17064	0.106424	928	720	1.55e-26	1.15e-25
d__Bacteria.p__Bacillota_I.c__Bacilli_A.o__Bacillales_A.f__Planococcaceae.g__Metalysinibacillus.__	outdoor_add_0	outdoor_add_0	1.21488	0.111894	928	654	6.49e-26	4.67e-25
d__Bacteria.p__Pseudomonadota.c__Gammaproteobacteria.o__Cardiobacteriales.f__Wohlfahrtiimonadaceae.g__Ignatzschineria.s__	outdoor_add_0	outdoor_add_0	1.2727	0.121285	928	652	2.05e-24	1.43e-23
d__Bacteria.p__Bacillota_A_368345.c__Clostridia_258483.o__Clostridiales.f__Clostridiaceae_222000.g__Clostridium_F.__	outdoor_add_0	outdoor_add_0	0.631788	0.0608939	928	115	6.3e-24	4.26e-23
d__Bacteria.p__Bacillota_A_368345.c__Clostridia_258483.o__Clostridiales.f__Clostridiaceae_222000.g__Hathewaya.s__Hathewaya.limosa	outdoor_add_0	outdoor_add_0	0.802607	0.0790983	928	196	5.45e-23	3.58e-22
d__Bacteria.p__Bacillota_A_368345.c__Clostridia_258483.o__Tissierellales.f__Tissierellaceae.g__Tissierella_B_223997.s__	outdoor_add_0	outdoor_add_0	0.415866	0.0438954	928	98	2.2e-20	1.41e-19
d__Bacteria.p__Pseudomonadota.c__Gammaproteobacteria.o__Enterobacterales_737866.f__Enterobacteriaceae_A_732334.g__Proteus.__	outdoor_add_0	outdoor_add_0	0.976231	0.113155	928	760	2.73e-17	1.7e-16
d__Bacteria.p__Bacillota_A_368345.c__Clostridia_258483.o__Tissierellales.f__Tissierellaceae.g__Tissierella_A.s__	outdoor_add_0	outdoor_add_0	0.530228	0.0646267	928	142	7.74e-16	4.68e-15
d__Bacteria.p__Pseudomonadota.c__Gammaproteobacteria.o__Enterobacterales_737866.f__Enterobacteriaceae_A_732334.__.__	outdoor_add_0	outdoor_add_0	0.882299	0.107802	928	600	9.08e-16	5.36e-15
d__Bacteria.p__Bacteroidota.c__Bacteroidia.o__Bacteroidales.f__Bacteroidaceae.g__Bacteroides_E_857960.s__Bacteroides_E_857960.propionicifaciens	outdoor_add_0	outdoor_add_0	0.612096	0.0790626	928	187	2.58e-14	1.48e-13
d__Bacteria.p__Pseudomonadota.c__Gammaproteobacteria.o__Burkholderiales.f__Burkholderiaceae_A_595421.g__Burkholderia.__	outdoor_add_0	outdoor_add_0	-0.87805	0.115904	928	173	8.66e-14	4.86e-13
d__Bacteria.p__Bacillota_A_368345.c__Clostridia_258483.o__Peptostreptococcales.f__Peptostreptococcaceae_256921.__.__	outdoor_add_0	outdoor_add_0	0.4901	0.0652109	928	217	1.36e-13	7.42e-13
d__Bacteria.p__Bacillota_A_368345.c__Clostridia_258483.o__Clostridiales.f__Clostridiaceae_222000.g__Clostridium_L.__	outdoor_add_0	outdoor_add_0	0.496486	0.0674718	928	185	4.17e-13	2.23e-12
d__Bacteria.p__Bacillota_A_368345.c__Clostridia_258483.o__Tissierellales.f__Tepidimicrobiaceae.g__Schnuerera.s__Schnuerera.ultunensis	outdoor_add_0	outdoor_add_0	0.387287	0.0528518	928	173	5.1e-13	2.67e-12
d__Bacteria.p__Pseudomonadota.c__Gammaproteobacteria.o__Pseudomonadales_A_639861.f__Halomonadaceae_639861.g__Zymobacter.s__Zymobacter.palmae	outdoor_add_0	outdoor_add_0	-0.511719	0.0699371	928	118	5.55e-13	2.84e-12
d__Bacteria.p__Pseudomonadota.c__Gammaproteobacteria.o__Pseudomonadales_A_660879.f__Moraxellaceae.g__Psychrobacter.s__Psychrobacter.pulmonis	outdoor_add_0	outdoor_add_0	-0.703011	0.10046	928	280	5.04e-12	2.52e-11
d__Bacteria.p__Bacillota_I.c__Bacilli_A.o__Lactobacillales.f__Lactobacillaceae.g__Leuconostoc_B.__	outdoor_add_0	outdoor_add_0	-0.544661	0.077884	928	149	5.22e-12	2.55e-11
d__Bacteria.__.__.__.__.__.__	outdoor_add_0	outdoor_add_0	-0.841665	0.125392	928	525	3.35e-11	1.61e-10
d__Bacteria.p__Pseudomonadota.c__Gammaproteobacteria.o__Burkholderiales.f__Neisseriaceae.g__Vitreoscilla_563211.__	outdoor_add_0	outdoor_add_0	0.528489	0.0788025	928	129	3.48e-11	1.64e-10
d__Bacteria.p__Bacillota_I.c__Bacilli_A.o__Bacillales_A.f__Planococcaceae.__.__	outdoor_add_0	outdoor_add_0	0.76147	0.114723	928	425	5.44e-11	2.5e-10
d__Bacteria.p__Campylobacterota_A.c__Campylobacteria.o__Campylobacterales.f__Arcobacteraceae.g__Aliarcobacter_475806.__	outdoor_add_0	outdoor_add_0	0.385351	0.0592876	928	102	1.32e-10	5.95e-10
d__Bacteria.p__Bacillota_A_368345.c__Clostridia_258483.o__Tissierellales.f__Tissierellaceae.g__Tissierella_A.__	outdoor_add_0	outdoor_add_0	0.396807	0.0635477	928	116	6.49e-10	2.87e-09
d__Bacteria.p__Bacillota_I.c__Bacilli_A.o__Erysipelotrichales.f__Erysipelotrichaceae.__.__	outdoor_add_0	outdoor_add_0	0.33738	0.0541916	928	148	7.26e-10	3.15e-09
d__Bacteria.p__Pseudomonadota.c__Gammaproteobacteria.o__Pseudomonadales_A_660879.f__Moraxellaceae.g__Acinetobacter.s__	outdoor_add_0	outdoor_add_0	0.627539	0.100963	928	585	7.77e-10	3.31e-09
Unassigned.__.__.__.__.__.__	outdoor_add_0	outdoor_add_0	-0.459931	0.0761668	928	179	2.25e-09	9.41e-09
d__Bacteria.p__Bacillota_I.c__Bacilli_A.__.__.__.__	outdoor_add_0	outdoor_add_0	0.496456	0.0826386	928	188	2.71e-09	1.11e-08
d__Bacteria.p__Fusobacteriota.c__Fusobacteriia.o__Fusobacteriales.f__Fusobacteriaceae.g__Fusobacterium_A.s__	outdoor_add_0	outdoor_add_0	0.308225	0.0524845	928	115	6e-09	2.42e-08
d__Bacteria.p__Pseudomonadota.c__Alphaproteobacteria.o__Rhizobiales_505101.f__Rhizobiaceae.g__Paenochrobactrum.__	outdoor_add_0	outdoor_add_0	0.306205	0.0539899	928	128	1.89e-08	7.51e-08
d__Bacteria.p__Bacteroidota.c__Bacteroidia.o__Flavobacteriales_B_877923.f__Flavobacteriaceae.g__Flavobacterium.s__Myroides.phaeus	outdoor_add_0	outdoor_add_0	0.649908	0.11825	928	466	5.04e-08	1.96e-07
d__Bacteria.p__Pseudomonadota.c__Alphaproteobacteria.o__Sphingomonadales.f__Sphingomonadaceae_486827.g__Sphingomonas_L_486704.__	outdoor_add_0	outdoor_add_0	-0.531038	0.0967381	928	188	5.21e-08	2e-07
d__Bacteria.p__Actinomycetota.c__Actinomycetes.o__Mycobacteriales.f__Mycobacteriaceae.g__Corynebacterium.s__Corynebacterium.urealyticum	outdoor_add_0	outdoor_add_0	0.340775	0.0624573	928	111	6.25e-08	2.36e-07
d__Bacteria.p__Pseudomonadota.c__Gammaproteobacteria.o__Enterobacterales_737866.f__Enterobacteriaceae_A_680892.g__Pantoea_680069.__	outdoor_add_0	outdoor_add_0	-0.589739	0.109439	928	154	9.01e-08	3.34e-07
d__Bacteria.p__Pseudomonadota.c__Gammaproteobacteria.o__Burkholderiales.f__Burkholderiaceae_A_595373.g__Paenalcaligenes.s__Paenalcaligenes.hermetiae	outdoor_add_0	outdoor_add_0	0.412193	0.0801601	928	187	3.33e-07	1.21e-06
d__Bacteria.p__Bacillota_I.c__Bacilli_A.o__Lactobacillales.f__Vagococcaceae.g__Vagococcus_B.s__Vagococcus_B.fluvialis	outdoor_add_0	outdoor_add_0	0.406711	0.0792196	928	314	3.46e-07	1.24e-06
d__Bacteria.p__Pseudomonadota.c__Gammaproteobacteria.o__Enterobacterales_737866.f__Enterobacteriaceae_A_725029.__.__	outdoor_add_0	outdoor_add_0	-0.553112	0.109318	928	231	5.07e-07	1.77e-06
d__Bacteria.p__Pseudomonadota.c__Gammaproteobacteria.o__Cardiobacteriales.f__Wohlfahrtiimonadaceae.g__Wohlfahrtiimonas.s__Wohlfahrtiimonas.chitiniclastica	outdoor_add_0	outdoor_add_0	0.560787	0.114151	928	624	1.06e-06	3.65e-06
d__Bacteria.p__Actinomycetota.c__Actinomycetes.o__Actinomycetales.f__Microbacteriaceae.g__Leucobacter.__	outdoor_add_0	outdoor_add_0	0.268306	0.0616159	928	145	1.48e-05	5.02e-05
d__Bacteria.p__Bacteroidota.c__Bacteroidia.o__Flavobacteriales_B_877923.f__Flavobacteriaceae.g__Flavobacterium.__	outdoor_add_0	outdoor_add_0	0.428893	0.0994837	928	297	1.8e-05	6e-05
d__Bacteria.p__Actinomycetota.c__Actinomycetes.o__Mycobacteriales.f__Mycobacteriaceae.g__Rhodococcus_376336.s__Rhodococcus.erythropolis	outdoor_add_0	outdoor_add_0	-0.356026	0.0873255	928	154	4.96e-05	0.000162909
d__Bacteria.p__Pseudomonadota.c__Gammaproteobacteria.o__Pseudomonadales_A_660879.f__Moraxellaceae.g__Psychrobacter.__	outdoor_add_0	outdoor_add_0	-0.430899	0.106817	928	269	5.94e-05	0.00019249
d__Bacteria.p__Pseudomonadota.c__Gammaproteobacteria.o__Cardiobacteriales.f__Wohlfahrtiimonadaceae.g__Wohlfahrtiimonas.__	outdoor_add_0	outdoor_add_0	0.314918	0.0792967	928	148	7.71e-05	0.000242808
d__Bacteria.p__Pseudomonadota.c__Gammaproteobacteria.o__Pseudomonadales_A_660879.f__Moraxellaceae.g__Acinetobacter.s__Acinetobacter.rudis	outdoor_add_0	outdoor_add_0	0.501024	0.127378	928	485	9.01e-05	0.000280026
d__Bacteria.p__Pseudomonadota.c__Gammaproteobacteria.o__Burkholderiales.f__Neisseriaceae.__.__	outdoor_add_0	outdoor_add_0	0.362913	0.0927447	928	289	9.79e-05	0.000300359
d__Bacteria.p__Bacteroidota.c__Bacteroidia.o__Bacteroidales.f__Dysgonomonadaceae.g__Dysgonomonas.s__	outdoor_add_0	outdoor_add_0	-0.38371	0.0987685	928	238	0.00010969	0.000331956
d__Bacteria.p__Bacillota_I.c__Bacilli_A.o__Lactobacillales.f__Vagococcaceae.g__Vagococcus_B.s__	outdoor_add_0	outdoor_add_0	0.171795	0.0447265	928	122	0.00013089	0.000383695
d__Bacteria.p__Pseudomonadota.c__Gammaproteobacteria.o__Burkholderiales.f__Burkholderiaceae_A_595421.__.__	outdoor_add_0	outdoor_add_0	-0.363478	0.0959688	928	247	0.000162055	0.000465907
d__Bacteria.p__Pseudomonadota.c__Gammaproteobacteria.o__Pseudomonadales_A_650611.f__Pseudomonadaceae.__.__	outdoor_add_0	outdoor_add_0	-0.394666	0.105906	928	169	0.000205865	0.000584554
d__Bacteria.p__Bacteroidota.c__Bacteroidia.o__Sphingobacteriales.f__Sphingobacteriaceae.g__Pedobacter_B_887417.__	outdoor_add_0	outdoor_add_0	-0.282255	0.0776888	928	207	0.00029548	0.000828785
d__Bacteria.p__Pseudomonadota.c__Alphaproteobacteria.o__Rhizobiales_505101.f__Rhizobiaceae.g__Pseudochrobactrum.s__Pseudochrobactrum.asaccharolyticum	outdoor_add_0	outdoor_add_0	0.169931	0.0470715	928	122	0.000322571	0.000883231
d__Bacteria.p__Pseudomonadota.c__Gammaproteobacteria.o__Burkholderiales.f__Burkholderiaceae_A_595373.g__Alcaligenes.__	outdoor_add_0	outdoor_add_0	0.270878	0.0810208	928	208	0.00086115	0.00225073
d__Bacteria.p__Pseudomonadota.c__Gammaproteobacteria.o__Enterobacterales_737866.f__Enterobacteriaceae_A_729055.__.__	outdoor_add_0	outdoor_add_0	-0.286986	0.0862495	928	193	0.000911829	0.00235641
d__Bacteria.p__Actinomycetota.c__Actinomycetes.o__Actinomycetales.f__Microbacteriaceae.g__Leucobacter.s__Leucobacter.aridicollis	outdoor_add_0	outdoor_add_0	0.16769	0.0522084	928	155	0.0013645	0.00348704
d__Bacteria.p__Actinomycetota.c__Actinomycetes.o__Actinomycetales.f__Microbacteriaceae.g__Curtobacterium.__	outdoor_add_0	outdoor_add_0	-0.235655	0.0762388	928	101	0.00205444	0.0049739
d__Bacteria.p__Bacillota_A_368345.c__Clostridia_258483.o__Tissierellales.f__Tissierellaceae.g__.s__	outdoor_add_0	outdoor_add_0	0.225142	0.0754967	928	228	0.00293821	0.0068958
d__Bacteria.p__Pseudomonadota.c__Alphaproteobacteria.o__Rhizobiales_505101.f__Beijerinckiaceae.__.__	outdoor_add_0	outdoor_add_0	-0.192331	0.0666915	928	99	0.00401902	0.00915222
d__Bacteria.p__Bacillota_A_368345.c__Clostridia_258483.o__Clostridiales.f__Clostridiaceae_222000.__.__	outdoor_add_0	outdoor_add_0	-0.230845	0.0802678	928	187	0.00412187	0.00929441
d__Bacteria.p__Bacteroidota.c__Bacteroidia.o__Flavobacteriales_B_877923.f__Flavobacteriaceae.g__Flavobacterium.s__Myroides.guanonis	outdoor_add_0	outdoor_add_0	0.215631	0.0767761	928	202	0.00508238	0.0112399
d__Bacteria.p__Pseudomonadota.c__Alphaproteobacteria.o__Rhizobiales_505101.f__Beijerinckiaceae.g__Methylobacterium.__	outdoor_add_0	outdoor_add_0	-0.21296	0.0794306	928	210	0.00746944	0.0157612
d__Bacteria.p__Pseudomonadota.c__Gammaproteobacteria.o__Burkholderiales.f__Neisseriaceae.g__.s__	outdoor_add_0	outdoor_add_0	-0.261514	0.100573	928	179	0.00946542	0.0194379
d__Bacteria.p__Pseudomonadota.c__Gammaproteobacteria.o__Cardiobacteriales.f__Wohlfahrtiimonadaceae.g__Wohlfahrtiimonas.s__Wohlfahrtiimonas.populi	outdoor_add_0	outdoor_add_0	0.278983	0.109012	928	372	0.0106503	0.0213028
d__Bacteria.p__Pseudomonadota.c__Alphaproteobacteria.o__Rhizobiales_505101.f__Rhizobiaceae.__.__	outdoor_add_0	outdoor_add_0	-0.181755	0.0724366	928	96	0.0122717	0.0243318
d__Bacteria.p__Pseudomonadota.c__Alphaproteobacteria.__.__.__.__	outdoor_add_0	outdoor_add_0	-0.159384	0.0653648	928	115	0.0149408	0.0286366
d__Bacteria.p__Pseudomonadota.c__Gammaproteobacteria.o__Pseudomonadales_A_660879.f__Moraxellaceae.g__Acinetobacter.__	outdoor_add_0	outdoor_add_0	-0.322824	0.135133	928	487	0.0170971	0.0312089
d__Bacteria.p__Pseudomonadota.c__Gammaproteobacteria.o__Burkholderiales.f__Burkholderiaceae_A_595373.g__Paenalcaligenes.s__Paenalcaligenes.sp004791645	outdoor_add_0	outdoor_add_0	0.149919	0.0656739	928	135	0.0226719	0.0394055
d__Bacteria.p__Actinomycetota.c__Actinomycetes.o__Actinomycetales.f__Micrococcaceae.__.__	outdoor_add_0	outdoor_add_0	-0.142474	0.0642396	928	117	0.0268083	0.0456734
d__Bacteria.p__Bacillota_A_368345.c__Clostridia_258483.o__Peptostreptococcales.f__Peptostreptococcaceae_256921.__.__	env	outdoor	1.55737	0.681087	928	217	0.030937	0.0515616
d__Bacteria.p__Pseudomonadota.c__Gammaproteobacteria.o__Enterobacterales_737866.f__Enterobacteriaceae_A_732334.g__Morganella.__	env	outdoor	1.19879	0.551944	928	592	0.0394627	0.065298
d__Bacteria.p__Pseudomonadota.c__Gammaproteobacteria.o__Enterobacterales_737866.f__Enterobacteriaceae_A_732334.g__Proteus.__	env	outdoor	-1.63889	0.757813	928	760	0.0406498	0.0667819
d__Bacteria.p__Pseudomonadota.c__Gammaproteobacteria.o__Enterobacterales_737866.f__Enterobacteriaceae_A_680892.g__Pantoea_680069.__	env	outdoor	0.983418	0.457106	928	154	0.0410995	0.0670418
d__Bacteria.p__Bacillota_I.c__Bacilli_A.o__Staphylococcales.f__Staphylococcaceae.g__Staphylococcus.__	env	outdoor	-1.81322	0.851924	928	602	0.0434657	0.0704022
d__Bacteria.p__Actinomycetota.c__Actinomycetes.o__Mycobacteriales.f__Mycobacteriaceae.g__Corynebacterium.s__Corynebacterium.urealyticum	env	outdoor	0.761066	0.36357	928	111	0.0463675	0.074577
d__Bacteria.p__Bacteroidota.c__Bacteroidia.o__Sphingobacteriales.f__Sphingobacteriaceae.g__Sphingobacterium.s__Sphingobacterium.faecium	env	outdoor	0.763053	0.378462	928	108	0.0546964	0.0873622
d__Bacteria.p__Bacillota_A_368345.c__Clostridia_258483.o__Tissierellales.__.__.__	env	outdoor	1.64928	0.82277	928	332	0.0559297	0.0881084
d__Bacteria.p__Pseudomonadota.c__Alphaproteobacteria.o__Caulobacterales.f__Caulobacteraceae.g__Brevundimonas.s__Brevundimonas.huaxiensis	outdoor_add_0	outdoor_add_0	-0.14069	0.0734148	928	150	0.0556275	0.0881084
d__Bacteria.p__Bacillota_I.c__Bacilli_A.o__Erysipelotrichales.f__Erysipelotrichaceae.__.__	env	outdoor	0.501453	0.250873	928	148	0.0565408	0.0884651
d__Bacteria.p__Bacillota_I.c__Bacilli_A.o__Bacillales_A.f__Planococcaceae.g__Sporosarcina.__	env	outdoor	2.05441	1.04717	928	444	0.0609918	0.0947846
d__Bacteria.p__Pseudomonadota.c__Alphaproteobacteria.o__Rhizobiales_505101.f__Rhizobiaceae.g__Paenochrobactrum.__	env	outdoor	0.441806	0.227181	928	128	0.0631921	0.0975449
d__Bacteria.p__Actinomycetota.c__Actinomycetes.o__Actinomycetales.f__Microbacteriaceae.g__Leucobacter.s__Leucobacter.aridicollis	env	outdoor	0.775875	0.406108	928	155	0.0675488	0.103575
d__Bacteria.p__Bacteroidota.c__Bacteroidia.o__Flavobacteriales_B_877923.f__Weeksellaceae.__.__	outdoor_add_0	outdoor_add_0	0.138713	0.0769225	928	190	0.0716724	0.10917
d__Bacteria.p__Pseudomonadota.c__Gammaproteobacteria.o__Cardiobacteriales.f__Wohlfahrtiimonadaceae.__.__	env	outdoor	0.973367	0.53259	928	269	0.0795251	0.120334
d__Bacteria.p__Campylobacterota_A.c__Campylobacteria.o__Campylobacterales.f__Arcobacteraceae.g__Aliarcobacter_475806.__	env	outdoor	-0.733015	0.423022	928	102	0.0954065	0.143422
d__Bacteria.p__Pseudomonadota.c__Gammaproteobacteria.o__Cardiobacteriales.f__Wohlfahrtiimonadaceae.g__Wohlfahrtiimonas.__	env	outdoor	0.500763	0.291128	928	148	0.0975594	0.145706
d__Bacteria.p__Pseudomonadota.c__Gammaproteobacteria.o__Burkholderiales.f__Burkholderiaceae_A_595421.__.__	env	outdoor	0.94642	0.552257	928	247	0.0990712	0.147009
d__Bacteria.p__Bacillota_A_368345.c__Clostridia_258483.o__Tissierellales.f__Peptoniphilaceae.__.__	env	outdoor	0.917218	0.537431	928	278	0.100224	0.147766
d__Bacteria.p__Bacillota_A_368345.c__Clostridia_258483.o__Clostridiales.f__Clostridiaceae_222000.g__Clostridium_T.__	env	outdoor	0.803761	0.472541	928	129	0.101267	0.148352
d__Bacteria.p__Bacillota_I.c__Bacilli_A.o__Lactobacillales.f__Vagococcaceae.g__Vagococcus_B.s__	env	outdoor	0.390613	0.233282	928	122	0.106533	0.15508
d__Bacteria.p__Bacillota_A_368345.c__Clostridia_258483.o__Tissierellales.f__Peptoniphilaceae.g__Peptoniphilus_B_226807.s__Peptoniphilus_B_226807.stercorisuis	env	outdoor	1.38603	0.845533	928	389	0.1136	0.164327
d__Bacteria.p__Pseudomonadota.c__Gammaproteobacteria.o__Enterobacterales_737866.f__Enterobacteriaceae_A_729055.g__Serratia_L_726994.__	outdoor_add_0	outdoor_add_0	-0.0882426	0.0566832	928	112	0.119868	0.17231
d__Bacteria.p__Bacteroidota.c__Bacteroidia.o__Flavobacteriales_B_877923.f__Flavobacteriaceae.g__Flavobacterium.s__Myroides.fluvii	env	outdoor	-0.350124	0.220565	928	158	0.125533	0.179333
d__Bacteria.p__Pseudomonadota.c__Gammaproteobacteria.o__Cardiobacteriales.f__Wohlfahrtiimonadaceae.g__Wohlfahrtiimonas.s__	outdoor_add_0	outdoor_add_0	-0.151208	0.0996872	928	155	0.129654	0.184077
d__Bacteria.p__Bacillota_A_368345.c__Clostridia_258483.o__Clostridiales.f__Clostridiaceae_222000.g__Clostridium_H_221916.s__Clostridium_H_221916.novyi	env	outdoor	1.09025	0.730232	928	210	0.147931	0.208737
d__Bacteria.p__Bacillota_A_368345.c__Clostridia_258483.o__Peptostreptococcales.f__Peptostreptococcaceae_256921.g__Peptostreptococcus.s__Peptostreptococcus.russellii_A	env	outdoor	0.871937	0.587867	928	342	0.150486	0.209768
d__Bacteria.p__Actinomycetota.c__Actinomycetes.o__Mycobacteriales.f__Mycobacteriaceae.g__Rhodococcus_376336.s__Rhodococcus.erythropolis	env	outdoor	0.941023	0.634491	928	154	0.150363	0.209768
d__Bacteria.p__Actinomycetota.c__Actinomycetes.o__Mycobacteriales.f__Mycobacteriaceae.g__Mycobacterium.__	outdoor_add_0	outdoor_add_0	-0.0817828	0.0574354	928	106	0.154811	0.214497
d__Bacteria.p__Pseudomonadota.c__Gammaproteobacteria.o__Enterobacterales_737866.f__Enterobacteriaceae_A_732334.__.__	env	outdoor	1.02397	0.717361	928	600	0.165821	0.228376
d__Bacteria.p__Bacillota_I.c__Bacilli_A.o__Bacillales_A.f__Planococcaceae.g__Savagea.s__Savagea.sp009740415	env	outdoor	1.62033	1.13962	928	659	0.167444	0.229238
d__Bacteria.p__Pseudomonadota.c__Alphaproteobacteria.__.__.__.__	env	outdoor	0.408687	0.289272	928	115	0.17028	0.231742

## Sheet: MaAsLin2 Pervious Maggots
feature	metadata	value	coef	stderr	N	N.not.0	pval	qval
d__Bacteria.p__Bacillota_A_368345.c__Clostridia_258483.o__Tissierellales.f__Peptoniphilaceae.g__Citroniella.s__Citroniella.saccharovorans	outdoor_add_0	outdoor_add_0	1.72586	0.117166	928	333	3.03e-44	6.98e-42
d__Bacteria.p__Bacillota_A_368345.c__Clostridia_258483.o__Clostridiales.f__Clostridiaceae_222000.g__Clostridium_H_221916.s__Clostridium_H_221916.novyi	outdoor_add_0	outdoor_add_0	1.31034	0.0935006	928	210	1.45e-40	1.66e-38
d__Bacteria.p__Bacillota_A_368345.c__Clostridia_258483.o__Clostridiales.f__Clostridiaceae_222000.g__Clostridium_G.s__Clostridium_G.tetani	outdoor_add_0	outdoor_add_0	1.34284	0.1015	928	214	1.03e-36	7.87e-35
d__Bacteria.p__Bacillota_I.c__Bacilli_A.o__Lactobacillales.__.__.__	outdoor_add_0	outdoor_add_0	1.62438	0.12531	928	233	2.02e-35	1.16e-33
d__Bacteria.p__Bacillota_A_368345.c__Clostridia_258483.o__Tissierellales.f__Peptoniphilaceae.g__Miniphocaeibacter.__	outdoor_add_0	outdoor_add_0	1.32213	0.102619	928	392	4.8e-35	2.21e-33
d__Bacteria.p__Bacteroidota.c__Bacteroidia.o__Bacteroidales.f__Bacteroidaceae.g__Bacteroides_E_857960.s__Bacteroides_E_857960.coprosuis	outdoor_add_0	outdoor_add_0	1.56612	0.136677	928	347	1.62e-28	4.66e-27
d__Bacteria.p__Bacillota_A_368345.c__Clostridia_258483.o__Tissierellales.f__Tissierellaceae.__.__	outdoor_add_0	outdoor_add_0	1.53854	0.13825	928	405	4.38e-27	1.01e-25
d__Bacteria.p__Bacillota_A_368345.c__Clostridia_258483.o__Tissierellales.f__Peptoniphilaceae.g__Peptoniphilus_B_226807.s__Peptoniphilus_B_226807.stercorisuis	outdoor_add_0	outdoor_add_0	1.47292	0.134461	928	389	2.46e-26	4.71e-25
d__Bacteria.p__Pseudomonadota.c__Gammaproteobacteria.o__Pseudomonadales_A_650611.f__Pseudomonadaceae.g__Thiopseudomonas.s__Thiopseudomonas.alkaliphila	outdoor_add_0	outdoor_add_0	1.32015	0.124688	928	479	8.38e-25	1.48e-23
d__Bacteria.p__Bacillota_A_368345.c__Clostridia_258483.o__Tissierellales.f__Tissierellaceae.g__Tissierella_A.s__Tissierella_A.creatinophila	outdoor_add_0	outdoor_add_0	1.14848	0.108955	928	325	1.31e-24	2.16e-23
d__Bacteria.p__Bacillota_A_368345.c__Clostridia_258483.o__Peptostreptococcales.f__Peptostreptococcaceae_256921.g__Peptostreptococcus.s__Peptostreptococcus.russellii_A	outdoor_add_0	outdoor_add_0	1.15256	0.11031	928	342	3.13e-24	4.8e-23
d__Bacteria.p__Bacillota_I.c__Bacilli_A.o__Bacillales_A.f__Planococcaceae.g__Sporosarcina.__	outdoor_add_0	outdoor_add_0	1.38818	0.138881	928	444	2.13e-22	2.72e-21
d__Bacteria.p__Pseudomonadota.c__Gammaproteobacteria.o__Cardiobacteriales.f__Wohlfahrtiimonadaceae.__.__	outdoor_add_0	outdoor_add_0	1.03593	0.105302	928	269	8.69e-22	1.05e-20
d__Bacteria.p__Bacillota_I.c__Bacilli_A.o__Lactobacillales.f__Vagococcaceae.g__Vagococcus_A.s__Vagococcus_A.lutrae	outdoor_add_0	outdoor_add_0	1.03451	0.108893	928	404	1.77e-20	2.03e-19
d__Bacteria.p__Bacillota_A_368345.c__Clostridia_258483.o__Tissierellales.__.__.__	outdoor_add_0	outdoor_add_0	1.01939	0.1114	928	332	3.58e-19	3.92e-18
d__Bacteria.p__Bacillota_A_368345.c__Clostridia_258483.o__Clostridiales.f__Clostridiaceae_222000.g__Hathewaya.s__Hathewaya.limosa	outdoor_add_0	outdoor_add_0	0.945171	0.109337	928	196	2.4e-17	2.3e-16
d__Bacteria.p__Actinomycetota.c__Actinomycetes.o__Mycobacteriales.f__Mycobacteriaceae.g__Corynebacterium.s__Corynebacterium.urealyticum	outdoor_add_0	outdoor_add_0	0.700518	0.0842304	928	111	3.22e-16	2.84e-15
d__Bacteria.p__Bacillota_A_368345.c__Clostridia_258483.o__Clostridiales.f__Clostridiaceae_222000.g__Clostridium_T.s__Clostridium_T.cagae	outdoor_add_0	outdoor_add_0	0.626102	0.0758726	928	136	5.34e-16	4.55e-15
d__Bacteria.p__Bacillota_A_368345.c__Clostridia_258483.o__Clostridiales.f__Clostridiaceae_222000.g__Clostridium_F.__	outdoor_add_0	outdoor_add_0	0.636546	0.083657	928	115	6.81e-14	5.4e-13
d__Bacteria.p__Bacillota_I.c__Bacilli_A.o__Bacillales_A.f__Planococcaceae.g__Savagea.s__Savagea.sp009740415	outdoor_add_0	outdoor_add_0	1.04351	0.145672	928	659	1.61e-12	1.24e-11
d__Bacteria.p__Bacillota_I.c__Bacilli_A.o__Erysipelotrichales.f__Erysipelotrichaceae.g__Erysipelothrix.__	outdoor_add_0	outdoor_add_0	0.799108	0.116095	928	411	1.08e-11	8.01e-11
d__Bacteria.p__Bacillota_I.c__Bacilli_A.o__Erysipelotrichales.f__Erysipelotrichaceae.g__Erysipelothrix.s__Erysipelothrix.urinaevulpis	outdoor_add_0	outdoor_add_0	0.707421	0.103455	928	404	1.46e-11	1.05e-10
d__Bacteria.p__Bacillota_I.c__Bacilli_A.o__Lactobacillales.f__Vagococcaceae.__.__	outdoor_add_0	outdoor_add_0	0.693283	0.10368	928	173	3.95e-11	2.71e-10
d__Bacteria.p__Pseudomonadota.c__Gammaproteobacteria.o__Pseudomonadales_A_650611.f__Pseudomonadaceae.g__Pseudomonas_E_647464.__	outdoor_add_0	outdoor_add_0	-1.30719	0.204087	928	541	2.4e-10	1.53e-09
d__Bacteria.p__Pseudomonadota.c__Gammaproteobacteria.o__Enterobacterales_737866.f__Enterobacteriaceae_A_732334.g__Proteus.__	outdoor_add_0	outdoor_add_0	0.956129	0.156039	928	760	1.32e-09	7.78e-09
d__Bacteria.p__Pseudomonadota.c__Gammaproteobacteria.o__Enterobacterales_737866.f__Enterobacteriaceae_A_732334.g__Morganella.__	outdoor_add_0	outdoor_add_0	0.693	0.114065	928	592	1.8e-09	1.04e-08
d__Bacteria.p__Pseudomonadota.c__Gammaproteobacteria.o__Burkholderiales.f__Burkholderiaceae_A_595373.g__Paenalcaligenes.s__Paenalcaligenes.hermetiae	outdoor_add_0	outdoor_add_0	0.665898	0.110091	928	187	2.12e-09	1.19e-08
d__Bacteria.p__Pseudomonadota.c__Gammaproteobacteria.o__Burkholderiales.f__Burkholderiaceae_A_595373.g__Alcaligenes.__	outdoor_add_0	outdoor_add_0	0.66475	0.11	928	208	2.19e-09	1.2e-08
d__Bacteria.p__Bacillota_A_368345.c__Clostridia_258483.o__Tissierellales.f__Tissierellaceae.g__Tissierella_B_223997.s__	outdoor_add_0	outdoor_add_0	0.361322	0.0602587	928	98	2.9e-09	1.51e-08
d__Bacteria.p__Bacillota_I.c__Bacilli_A.o__Lactobacillales.f__Lactobacillaceae.g__Leuconostoc_B.__	outdoor_add_0	outdoor_add_0	-0.630497	0.106871	928	149	5.23e-09	2.62e-08
d__Bacteria.p__Bacillota_A_368345.c__Clostridia_258483.o__Peptostreptococcales.f__Peptostreptococcaceae_256921.__.__	outdoor_add_0	outdoor_add_0	0.529108	0.090253	928	217	6.36e-09	3.11e-08
d__Bacteria.p__Bacteroidota.c__Bacteroidia.o__Flavobacteriales_B_877923.f__Flavobacteriaceae.g__Flavobacterium.__	outdoor_add_0	outdoor_add_0	0.788759	0.135793	928	297	8.66e-09	4.15e-08
d__Bacteria.p__Bacillota_A_368345.c__Clostridia_258483.o__Clostridiales.f__Clostridiaceae_222000.g__Clostridium_L.__	outdoor_add_0	outdoor_add_0	0.518046	0.0933742	928	185	3.78e-08	1.71e-07
d__Bacteria.p__Pseudomonadota.c__Alphaproteobacteria.o__Rhizobiales_505101.f__Rhizobiaceae.g__Paenochrobactrum.__	outdoor_add_0	outdoor_add_0	0.402564	0.0736225	928	128	5.91e-08	2.62e-07
d__Bacteria.p__Bacillota_I.c__Bacilli_A.o__Lactobacillales.f__Enterococcaceae.__.__	outdoor_add_0	outdoor_add_0	0.792862	0.149484	928	628	1.42e-07	6.04e-07
d__Bacteria.p__Pseudomonadota.c__Gammaproteobacteria.o__Enterobacterales_737866.f__Enterobacteriaceae_A_732334.__.__	outdoor_add_0	outdoor_add_0	0.753138	0.148333	928	600	4.63e-07	1.87e-06
d__Bacteria.p__Bacillota_I.c__Bacilli_A.__.__.__.__	outdoor_add_0	outdoor_add_0	0.572574	0.11347	928	188	5.43e-07	2.15e-06
d__Bacteria.p__Pseudomonadota.c__Gammaproteobacteria.o__Cardiobacteriales.f__Wohlfahrtiimonadaceae.g__Ignatzschineria.__	outdoor_add_0	outdoor_add_0	0.834644	0.166296	928	745	6.23e-07	2.43e-06
d__Bacteria.p__Bacillota_A_368345.c__Clostridia_258483.o__Tissierellales.f__Peptoniphilaceae.__.__	outdoor_add_0	outdoor_add_0	0.472409	0.0956221	928	278	9.25e-07	3.55e-06
d__Bacteria.p__Pseudomonadota.c__Gammaproteobacteria.o__Pseudomonadales_A_639861.f__Halomonadaceae_639861.g__Zymobacter.s__Zymobacter.palmae	outdoor_add_0	outdoor_add_0	-0.45561	0.0956018	928	118	2.2e-06	8.18e-06
d__Bacteria.p__Bacillota_I.c__Bacilli_A.o__Bacillales_A.f__Planococcaceae.g__Savagea.s__Savagea.faecisuis	outdoor_add_0	outdoor_add_0	0.605373	0.135373	928	558	8.72e-06	2.86e-05
d__Bacteria.p__Actinomycetota.c__Actinomycetes.o__Actinomycetales.f__Microbacteriaceae.g__Leucobacter.__	outdoor_add_0	outdoor_add_0	0.360089	0.0843362	928	145	2.16e-05	6.72e-05
d__Bacteria.p__Bacteroidota.c__Bacteroidia.o__Bacteroidales.f__Bacteroidaceae.g__Bacteroides_E_857960.__	outdoor_add_0	outdoor_add_0	0.471858	0.112644	928	332	3.07e-05	9.42e-05
d__Bacteria.p__Campylobacterota_A.c__Campylobacteria.o__Campylobacterales.f__Arcobacteraceae.g__Aliarcobacter_475806.__	outdoor_add_0	outdoor_add_0	0.33484	0.0817206	928	102	4.55e-05	0.000137559
d__Bacteria.p__Actinomycetota.c__Actinomycetes.o__Mycobacteriales.f__Mycobacteriaceae.g__Corynebacterium.__	outdoor_add_0	outdoor_add_0	-0.619783	0.15663	928	303	8.17e-05	0.000240973
d__Bacteria.p__Bacillota_A_368345.c__Clostridia_258483.o__Tissierellales.f__Tissierellaceae.g__Tissierella_A.s__	outdoor_add_0	outdoor_add_0	0.347109	0.0881742	928	142	8.89e-05	0.00025552
d__Bacteria.p__Pseudomonadota.c__Gammaproteobacteria.o__Cardiobacteriales.f__Wohlfahrtiimonadaceae.g__Wohlfahrtiimonas.s__Wohlfahrtiimonas.chitiniclastica	outdoor_add_0	outdoor_add_0	-0.57327	0.148537	928	624	0.000121546	0.000328889
d__Bacteria.p__Pseudomonadota.c__Gammaproteobacteria.o__Burkholderiales.f__Burkholderiaceae_A_595421.g__Burkholderia.__	outdoor_add_0	outdoor_add_0	-0.60656	0.158132	928	173	0.00013376	0.000357731
d__Bacteria.p__Bacillota_I.c__Bacilli_A.o__Bacillales_A.f__Planococcaceae.g__Metalysinibacillus.__	outdoor_add_0	outdoor_add_0	0.576813	0.151925	928	654	0.000156218	0.000412198
d__Bacteria.p__Pseudomonadota.c__Alphaproteobacteria.o__Rhizobiales_505101.f__Rhizobiaceae.g__Pseudochrobactrum.s__Pseudochrobactrum.asaccharolyticum	outdoor_add_0	outdoor_add_0	0.244546	0.0644462	928	122	0.00015771	0.000412198
d__Bacteria.p__Fusobacteriota.c__Fusobacteriia.o__Fusobacteriales.f__Fusobacteriaceae.g__Fusobacterium_A.s__	outdoor_add_0	outdoor_add_0	0.251028	0.0724773	928	115	0.000557685	0.00132235
d__Bacteria.p__Bacillota_I.c__Bacilli_A.o__Lactobacillales.f__Vagococcaceae.g__Vagococcus_B.__	outdoor_add_0	outdoor_add_0	0.49675	0.144699	928	720	0.000623465	0.00146324
d__Bacteria.p__Bacteroidota.c__Bacteroidia.o__Bacteroidales.f__Bacteroidaceae.g__Bacteroides_E_857960.s__Bacteroides_E_857960.propionicifaciens	outdoor_add_0	outdoor_add_0	0.368647	0.10816	928	187	0.00068178	0.00158393
d__Bacteria.p__Bacillota_I.c__Bacilli_A.o__Lactobacillales.f__Vagococcaceae.g__Vagococcus_B.s__Vagococcus_B.fluvialis	outdoor_add_0	outdoor_add_0	0.370161	0.109037	928	314	0.000715921	0.00164662
d__Bacteria.p__Actinomycetota.c__Actinomycetes.o__Mycobacteriales.f__Mycobacteriaceae.g__Rhodococcus_376336.s__Rhodococcus.erythropolis	outdoor_add_0	outdoor_add_0	-0.407473	0.120399	928	154	0.000743428	0.00169295
d__Bacteria.p__Bacillota_A_368345.c__Clostridia_258483.o__Tissierellales.f__Tepidimicrobiaceae.g__Schnuerera.s__Schnuerera.ultunensis	outdoor_add_0	outdoor_add_0	0.244393	0.0723789	928	173	0.000764709	0.00172434
d__Bacteria.p__Bacillota_I.c__Bacilli_A.o__Staphylococcales.f__Staphylococcaceae.g__Staphylococcus.__	outdoor_add_0	outdoor_add_0	-0.492797	0.148595	928	602	0.000947489	0.00207641
d__Bacteria.p__Pseudomonadota.c__Gammaproteobacteria.o__Pseudomonadales_A_660879.f__Moraxellaceae.g__Psychrobacter.s__Psychrobacter.pulmonis	outdoor_add_0	outdoor_add_0	-0.428955	0.13824	928	280	0.00197451	0.00424428
d__Bacteria.p__Pseudomonadota.c__Gammaproteobacteria.o__Burkholderiales.f__Neisseriaceae.g__Vitreoscilla_563211.__	outdoor_add_0	outdoor_add_0	0.336144	0.10847	928	129	0.00200075	0.00426086
d__Bacteria.p__Pseudomonadota.c__Gammaproteobacteria.o__Burkholderiales.f__Burkholderiaceae_A_595421.g__Comamonas_F_589250.__	outdoor_add_0	outdoor_add_0	0.253312	0.0839799	928	125	0.00263081	0.00550079
d__Bacteria.p__Bacillota_I.c__Bacilli_A.o__Bacillales_B_306089.f__Bacillaceae_H_289398.g__Priestia_289346.__	outdoor_add_0	outdoor_add_0	0.31723	0.107376	928	137	0.00321238	0.00659686
d__Bacteria.p__Pseudomonadota.c__Gammaproteobacteria.o__Enterobacterales_737866.f__Enterobacteriaceae_A_680892.g__Pantoea_680069.__	outdoor_add_0	outdoor_add_0	-0.441968	0.14945	928	154	0.00318551	0.00659686
d__Bacteria.p__Bacillota_A_368345.c__Clostridia_258483.o__Clostridiales.f__Clostridiaceae_222000.__.__	outdoor_add_0	outdoor_add_0	-0.323431	0.111064	928	187	0.00367663	0.00748341
d__Bacteria.p__Pseudomonadota.c__Gammaproteobacteria.o__Burkholderiales.f__Neisseriaceae.__.__	outdoor_add_0	outdoor_add_0	0.359094	0.128275	928	289	0.00522722	0.0101887
d__Bacteria.p__Pseudomonadota.c__Gammaproteobacteria.o__Pseudomonadales_A_660879.f__Moraxellaceae.g__Acinetobacter.s__	outdoor_add_0	outdoor_add_0	0.378327	0.139345	928	585	0.00675127	0.0129399
d__Bacteria.p__Actinomycetota.c__Actinomycetes.o__Actinomycetales.f__Microbacteriaceae.g__Leucobacter.s__Leucobacter.aridicollis	outdoor_add_0	outdoor_add_0	0.191407	0.0720835	928	155	0.00805906	0.0151933
Unassigned.__.__.__.__.__.__	outdoor_add_0	outdoor_add_0	-0.269554	0.103495	928	179	0.00935546	0.0171464
d__Bacteria.p__Pseudomonadota.c__Gammaproteobacteria.o__Cardiobacteriales.f__Wohlfahrtiimonadaceae.g__Wohlfahrtiimonas.s__Wohlfahrtiimonas.populi	outdoor_add_0	outdoor_add_0	0.386161	0.149773	928	372	0.0100824	0.0182594
d__Bacteria.p__Pseudomonadota.c__Gammaproteobacteria.o__Burkholderiales.f__Neisseriaceae.g__.s__	outdoor_add_0	outdoor_add_0	-0.350183	0.138197	928	179	0.0114433	0.0204028
d__Bacteria.p__Bacteroidota.c__Bacteroidia.o__Bacteroidales.f__Dysgonomonadaceae.g__Dysgonomonas.s__	outdoor_add_0	outdoor_add_0	-0.333378	0.134846	928	238	0.0136149	0.023904
d__Bacteria.p__Pseudomonadota.c__Gammaproteobacteria.o__Burkholderiales.f__Burkholderiaceae_A_595373.g__Paenalcaligenes.s__Paenalcaligenes.sp004791645	outdoor_add_0	outdoor_add_0	0.221415	0.0906568	928	135	0.0147787	0.0257411
d__Bacteria.p__Pseudomonadota.c__Gammaproteobacteria.o__Pseudomonadales_A_660879.f__Moraxellaceae.g__Acinetobacter.s__Acinetobacter.rudis	outdoor_add_0	outdoor_add_0	0.396516	0.17569	928	485	0.0242466	0.040411
d__Bacteria.p__Bacillota_I.c__Bacilli_A.o__Bacillales_A.f__Planococcaceae.__.__	outdoor_add_0	outdoor_add_0	0.353667	0.157662	928	425	0.0251205	0.0415663
d__Bacteria.p__Pseudomonadota.c__Gammaproteobacteria.o__Cardiobacteriales.f__Wohlfahrtiimonadaceae.g__Wohlfahrtiimonas.__	outdoor_add_0	outdoor_add_0	0.239586	0.107335	928	148	0.0258776	0.0425131
d__Bacteria.p__Pseudomonadota.c__Gammaproteobacteria.o__Pseudomonadales_A_650611.f__Pseudomonadaceae.g__Pseudomonas_E_647464.__	previous_maggots	yes	-3.01358	0.475252	928	541	3.56e-10	2.22e-09
d__Bacteria.p__Bacillota_I.c__Bacilli_A.o__Staphylococcales.f__Staphylococcaceae.g__Staphylococcus.__	previous_maggots	yes	-2.83463	0.344912	928	602	6.96e-16	5.71e-15
d__Bacteria.p__Actinomycetota.c__Actinomycetes.o__Mycobacteriales.f__Mycobacteriaceae.g__Corynebacterium.__	previous_maggots	yes	-2.39016	0.363231	928	303	7.88e-11	5.18e-10
d__Bacteria.__.__.__.__.__.__		yes	-1.79301	0.395126	928	525	6.45e-06	2.15e-05
d__Bacteria.p__Pseudomonadota.c__Gammaproteobacteria.o__Pseudomonadales_A_660879.f__Moraxellaceae.g__Acinetobacter.__	previous_maggots	yes	-1.55738	0.429415	928	487	0.000303048	0.000749473
d__Bacteria.p__Pseudomonadota.c__Gammaproteobacteria.o__Enterobacterales_737866.f__Enterobacteriaceae_A_725029.__.__	previous_maggots	yes	-1.48777	0.346051	928	231	1.9e-05	5.98e-05
d__Bacteria.p__Pseudomonadota.c__Gammaproteobacteria.o__Burkholderiales.f__Burkholderiaceae_A_595421.__.__	previous_maggots	yes	-1.39249	0.300427	928	247	4.11e-06	1.43e-05
d__Bacteria.p__Pseudomonadota.c__Gammaproteobacteria.o__Burkholderiales.f__Burkholderiaceae_A_595373.g__Alcaligenes.__	previous_maggots	yes	-1.29713	0.252668	928	208	3.53e-07	1.45e-06
d__Bacteria.p__Actinomycetota.c__Actinomycetes.o__Mycobacteriales.f__Mycobacteriaceae.g__Corynebacterium.s__Corynebacterium.urealyticum	previous_maggots	yes	-1.23188	0.195056	928	111	4.2e-10	2.54e-09
d__Bacteria.p__Pseudomonadota.c__Gammaproteobacteria.o__Pseudomonadales_A_660879.f__Moraxellaceae.g__Psychrobacter.__	previous_maggots	yes	-1.22888	0.339475	928	269	0.000310771	0.000760397
d__Bacteria.p__Bacteroidota.c__Bacteroidia.o__Flavobacteriales_B_877923.f__Flavobacteriaceae.g__Flavobacterium.__	previous_maggots	yes	-1.21607	0.31361	928	297	0.000113182	0.000313637
d__Bacteria.p__Pseudomonadota.c__Alphaproteobacteria.o__Sphingomonadales.f__Sphingomonadaceae_486827.g__Sphingomonas_L_486704.__	previous_maggots	yes	-1.17551	0.303884	928	188	0.000117833	0.000322637
d__Bacteria.p__Bacillota_I.c__Bacilli_A.o__Lactobacillales.__.__.__	previous_maggots	yes	-1.14128	0.29119	928	233	9.53e-05	0.000270717
d__Bacteria.p__Bacillota_I.c__Bacilli_A.o__Bacillales_B_306089.f__Bacillaceae_H_289398.g__Priestia_289346.__	previous_maggots	yes	-1.13558	0.247596	928	137	5.16e-06	1.75e-05
d__Bacteria.p__Pseudomonadota.c__Alphaproteobacteria.o__Rhizobiales_505101.f__Beijerinckiaceae.g__Methylobacterium.__	previous_maggots	yes	-1.11883	0.251377	928	210	9.62e-06	3.12e-05
d__Bacteria.p__Pseudomonadota.c__Alphaproteobacteria.__.__.__.__	previous_maggots	yes	-0.934066	0.20031	928	115	3.73e-06	1.32e-05
d__Bacteria.p__Pseudomonadota.c__Gammaproteobacteria.o__Pseudomonadales_A_660879.f__Moraxellaceae.g__Psychrobacter.s__Psychrobacter.pulmonis	previous_maggots	yes	-0.928454	0.321995	928	280	0.00402473	0.00812008
d__Bacteria.p__Pseudomonadota.c__Gammaproteobacteria.o__Burkholderiales.f__Burkholderiaceae_A_595421.g__Burkholderia.__	previous_maggots	yes	-0.907645	0.362008	928	173	0.0123632	0.0218734
d__Bacteria.p__Pseudomonadota.c__Alphaproteobacteria.o__Acetobacterales.f__Acetobacteraceae.__.__	previous_maggots	yes	-0.894378	0.204187	928	99	1.35e-05	4.31e-05
d__Bacteria.p__Pseudomonadota.c__Gammaproteobacteria.o__Burkholderiales.f__Burkholderiaceae_A_595373.g__Paenalcaligenes.s__Paenalcaligenes.hermetiae	previous_maggots	yes	-0.851239	0.255746	928	187	0.000907837	0.00202721
d__Bacteria.p__Pseudomonadota.c__Alphaproteobacteria.o__Rhizobiales_505101.f__Beijerinckiaceae.__.__	previous_maggots	yes	-0.78577	0.208368	928	99	0.000174373	0.000450628
d__Bacteria.p__Pseudomonadota.c__Gammaproteobacteria.o__Pseudomonadales_A_650611.f__Pseudomonadaceae.__.__	previous_maggots	yes	-0.759508	0.328821	928	169	0.0211715	0.0355435
d__Bacteria.p__Actinomycetota.c__Actinomycetes.o__Mycobacteriales.f__Mycobacteriaceae.g__Mycobacterium.__	previous_maggots	yes	-0.716947	0.181641	928	106	8.53e-05	0.000248239
d__Bacteria.p__Actinomycetota.c__Actinomycetes.o__Actinomycetales.f__Microbacteriaceae.g__Curtobacterium.__	previous_maggots	yes	-0.674412	0.23965	928	101	0.00500651	0.00984186
d__Bacteria.p__Pseudomonadota.c__Gammaproteobacteria.o__Burkholderiales.f__Burkholderiaceae_A_595421.g__Comamonas_F_589250.__	previous_maggots	yes	-0.671081	0.191043	928	125	0.00047102	0.00112849
d__Bacteria.p__Pseudomonadota.c__Alphaproteobacteria.o__Rhizobiales_505101.f__Rhizobiaceae.__.__	previous_maggots	yes	-0.644201	0.227928	928	96	0.00481906	0.00955503
Unassigned.__.__.__.__.__.__		yes	-0.631169	0.234855	928	179	0.00737575	0.01402
d__Bacteria.p__Actinomycetota.c__Actinomycetes.o__Actinomycetales.f__Micrococcaceae.__.__	previous_maggots	yes	-0.52637	0.202195	928	117	0.00939322	0.0171464
d__Bacteria.p__Bacillota_A_368345.c__Clostridia_258483.o__Clostridiales.f__Clostridiaceae_222000.g__Clostridium_H_221916.s__Clostridium_H_221916.novyi	previous_maggots	yes	-0.521001	0.217998	928	210	0.0170512	0.0288366
d__Bacteria.p__Pseudomonadota.c__Gammaproteobacteria.o__Enterobacterales_737866.f__Enterobacteriaceae_A_729055.g__Serratia_L_726994.__	previous_maggots	yes	-0.430375	0.177159	928	112	0.0153447	0.0263379
d__Bacteria.p__Bacillota_A_368345.c__Clostridia_258483.o__Tissierellales.f__Tepidimicrobiaceae.g__Schnuerera.s__Schnuerera.ultunensis	previous_maggots	yes	0.462206	0.166225	928	173	0.00554666	0.0107204
d__Bacteria.p__Bacillota_I.c__Bacilli_A.o__Lactobacillales.f__Vagococcaceae.g__Vagococcus_B.s__	previous_maggots	yes	0.50675	0.139555	928	122	0.000299681	0.000749203
d__Bacteria.p__Bacillota_A_368345.c__Clostridia_258483.o__Tissierellales.f__Tissierellaceae.g__.s__	previous_maggots	yes	0.586218	0.240274	928	228	0.0148851	0.0257411
d__Bacteria.p__Pseudomonadota.c__Gammaproteobacteria.o__Cardiobacteriales.f__Wohlfahrtiimonadaceae.__.__	previous_maggots	yes	0.589633	0.243424	928	269	0.0156209	0.0266135
d__Bacteria.p__Bacillota_I.c__Bacilli_A.o__Erysipelotrichales.f__Erysipelotrichaceae.__.__	previous_maggots	yes	0.60206	0.167055	928	148	0.000335342	0.000811881
d__Bacteria.p__Bacillota_A_368345.c__Clostridia_258483.o__Tissierellales.f__Tissierellaceae.g__Tissierella_A.s__	previous_maggots	yes	0.614722	0.202355	928	142	0.00245698	0.00518445
d__Bacteria.p__Pseudomonadota.c__Gammaproteobacteria.o__Burkholderiales.f__Neisseriaceae.g__Vitreoscilla_563211.__	previous_maggots	yes	0.641447	0.251526	928	129	0.0109269	0.0196342
d__Bacteria.p__Bacillota_A_368345.c__Clostridia_258483.o__Tissierellales.f__Tissierellaceae.g__Tissierella_A.s__Tissierella_A.creatinophila	previous_maggots	yes	0.668853	0.252846	928	325	0.00830106	0.0155223
d__Bacteria.p__Bacillota_A_368345.c__Clostridia_258483.o__Tissierellales.f__Tissierellaceae.g__Tissierella_A.__	previous_maggots	yes	0.728391	0.19914	928	116	0.000270152	0.000682803
d__Bacteria.p__Pseudomonadota.c__Gammaproteobacteria.o__Enterobacterales_737866.f__Enterobacteriaceae_A_732334.g__Morganella.__	previous_maggots	yes	0.751047	0.263367	928	592	0.00444877	0.00889754
d__Bacteria.p__Bacteroidota.c__Bacteroidia.o__Bacteroidales.f__Bacteroidaceae.g__Bacteroides_E_857960.s__Bacteroides_E_857960.propionicifaciens	previous_maggots	yes	0.828871	0.24992	928	187	0.000947926	0.00207641
d__Bacteria.p__Pseudomonadota.c__Gammaproteobacteria.o__Pseudomonadales_A_660879.f__Moraxellaceae.g__Acinetobacter.s__	previous_maggots	yes	0.84733	0.324613	928	585	0.00919316	0.0170518
d__Bacteria.p__Bacteroidota.c__Bacteroidia.o__Bacteroidales.f__Bacteroidaceae.g__Bacteroides_E_857960.s__Bacteroides_E_857960.coprosuis	previous_maggots	yes	0.978132	0.315067	928	347	0.00196689	0.00424428
d__Bacteria.p__Bacillota_A_368345.c__Clostridia_258483.o__Peptostreptococcales.f__Peptostreptococcaceae_256921.g__Peptostreptococcus.s__Peptostreptococcus.russellii_A	previous_maggots	yes	0.99133	0.255211	928	342	0.000110062	0.00030871
d__Bacteria.p__Bacillota_A_368345.c__Clostridia_258483.o__Tissierellales.f__Peptoniphilaceae.__.__	previous_maggots	yes	1.05153	0.221449	928	278	2.38e-06	8.69e-06
d__Bacteria.p__Bacillota_A_368345.c__Clostridia_258483.o__Tissierellales.__.__.__	previous_maggots	yes	1.19379	0.259437	928	332	4.78e-06	1.64e-05
d__Bacteria.p__Bacillota_A_368345.c__Clostridia_258483.o__Tissierellales.f__Peptoniphilaceae.g__Miniphocaeibacter.__	previous_maggots	yes	1.29817	0.238313	928	392	6.56e-08	2.85e-07
d__Bacteria.p__Bacillota_I.c__Bacilli_A.o__Erysipelotrichales.f__Erysipelotrichaceae.g__Erysipelothrix.__	previous_maggots	yes	1.31899	0.269325	928	411	1.15e-06	4.33e-06
d__Bacteria.p__Bacillota_I.c__Bacilli_A.o__Bacillales_A.f__Planococcaceae.g__Sporosarcina.__	previous_maggots	yes	1.32262	0.323528	928	444	4.73e-05	0.0001412
d__Bacteria.p__Bacillota_I.c__Bacilli_A.o__Bacillales_A.f__Planococcaceae.__.__	previous_maggots	yes	1.35558	0.365105	928	425	0.000217371	0.000555503
d__Bacteria.p__Bacillota_A_368345.c__Clostridia_258483.o__Tissierellales.f__Tissierellaceae.__.__	previous_maggots	yes	1.50693	0.320086	928	405	2.89e-06	1.04e-05
d__Bacteria.p__Bacillota_A_368345.c__Clostridia_258483.o__Tissierellales.f__Peptoniphilaceae.g__Peptoniphilus_B_226807.s__Peptoniphilus_B_226807.stercorisuis	previous_maggots	yes	1.60415	0.312321	928	389	3.42e-07	1.43e-06
d__Bacteria.p__Pseudomonadota.c__Gammaproteobacteria.o__Pseudomonadales_A_650611.f__Pseudomonadaceae.g__Thiopseudomonas.s__Thiopseudomonas.alkaliphila	previous_maggots	yes	1.66161	0.289052	928	479	1.23e-08	5.75e-08
d__Bacteria.p__Bacillota_I.c__Bacilli_A.o__Lactobacillales.f__Enterococcaceae.__.__	previous_maggots	yes	1.96031	0.347282	928	628	2.2e-08	1.01e-07
d__Bacteria.p__Bacillota_I.c__Bacilli_A.o__Bacillales_A.f__Planococcaceae.g__Metalysinibacillus.__	previous_maggots	yes	2.12721	0.352765	928	654	2.37e-09	1.27e-08
d__Bacteria.p__Bacillota_I.c__Bacilli_A.o__Erysipelotrichales.f__Erysipelotrichaceae.g__Erysipelothrix.s__Erysipelothrix.urinaevulpis	previous_maggots	yes	2.18627	0.239439	928	404	4.31e-19	4.5e-18
d__Bacteria.p__Bacteroidota.c__Bacteroidia.o__Flavobacteriales_B_877923.f__Flavobacteriaceae.g__Flavobacterium.s__Myroides.phaeus	previous_maggots	yes	2.23393	0.372976	928	466	3.01e-09	1.54e-08
d__Bacteria.p__Bacillota_I.c__Bacilli_A.o__Lactobacillales.f__Vagococcaceae.g__Vagococcus_B.__	previous_maggots	yes	2.23555	0.334327	928	720	4.01e-11	2.71e-10
d__Bacteria.p__Bacteroidota.c__Bacteroidia.o__Bacteroidales.f__Bacteroidaceae.g__Bacteroides_E_857960.__	previous_maggots	yes	2.32504	0.259365	928	332	1.87e-18	1.87e-17
d__Bacteria.p__Bacillota_I.c__Bacilli_A.o__Lactobacillales.f__Vagococcaceae.g__Vagococcus_A.s__Vagococcus_A.lutrae	previous_maggots	yes	2.61093	0.253735	928	404	1.38e-23	1.87e-22
d__Bacteria.p__Pseudomonadota.c__Gammaproteobacteria.o__Cardiobacteriales.f__Wohlfahrtiimonadaceae.g__Ignatzschineria.s__	previous_maggots	yes	3.13105	0.367674	928	652	7.63e-17	7.02e-16
d__Bacteria.p__Bacillota_I.c__Bacilli_A.o__Bacillales_A.f__Planococcaceae.g__Savagea.s__Savagea.faecisuis	previous_maggots	yes	3.5039	0.31426	928	558	3.6e-27	9.19e-26
d__Bacteria.p__Pseudomonadota.c__Gammaproteobacteria.o__Cardiobacteriales.f__Wohlfahrtiimonadaceae.g__Ignatzschineria.s__Ignatzschineria.larvae	previous_maggots	yes	3.52409	0.291216	928	633	2.14e-31	8.18e-30
d__Bacteria.p__Bacillota_I.c__Bacilli_A.o__Bacillales_A.f__Planococcaceae.g__Savagea.s__Savagea.sp009740415	previous_maggots	yes	3.53912	0.339063	928	659	3.45e-24	4.96e-23
d__Bacteria.p__Pseudomonadota.c__Gammaproteobacteria.o__Cardiobacteriales.f__Wohlfahrtiimonadaceae.g__Wohlfahrtiimonas.s__Wohlfahrtiimonas.chitiniclastica	previous_maggots	yes	3.79149	0.342514	928	624	9.27e-27	1.94e-25
d__Bacteria.p__Pseudomonadota.c__Gammaproteobacteria.o__Cardiobacteriales.f__Wohlfahrtiimonadaceae.g__Ignatzschineria.__	previous_maggots	yes	4.46707	0.385273	928	745	4.27e-29	1.4e-27
d__Bacteria.p__Pseudomonadota.c__Gammaproteobacteria.o__Cardiobacteriales.f__Wohlfahrtiimonadaceae.g__Ignatzschineria.s__	outdoor_add_0	outdoor_add_0	0.334731	0.160202	928	652	0.0369441	0.0602634
d__Bacteria.p__Bacillota_I.c__Bacilli_A.o__Erysipelotrichales.f__Erysipelotrichaceae.__.__	outdoor_add_0	outdoor_add_0	0.15302	0.0735265	928	148	0.0377054	0.0610721
d__Bacteria.p__Bacillota_A_368345.c__Clostridia_258483.o__Tissierellales.f__Tissierellaceae.g__Tissierella_A.__	outdoor_add_0	outdoor_add_0	0.178196	0.0866563	928	116	0.0400294	0.0643829
d__Bacteria.p__Bacteroidota.c__Bacteroidia.o__Sphingobacteriales.f__Sphingobacteriaceae.g__Pedobacter_B_887417.__	previous_maggots	yes	-0.493578	0.245912	928	207	0.0450395	0.0719381
d__Bacteria.p__Pseudomonadota.c__Gammaproteobacteria.o__Enterobacterales_737866.f__Enterobacteriaceae_A_732334.g__Moellerella.s__Moellerella.wisconsensis	previous_maggots	yes	0.386667	0.193549	928	175	0.0460397	0.0730285
d__Bacteria.p__Pseudomonadota.c__Alphaproteobacteria.o__Rhizobiales_505101.f__Rhizobiaceae.g__Paenochrobactrum.__	previous_maggots	yes	-0.329579	0.167301	928	128	0.0492307	0.0775182
d__Bacteria.p__Bacillota_A_368345.c__Clostridia_258483.o__Clostridiales.f__Clostridiaceae_222000.g__Hathewaya.s__Hathewaya.limosa	previous_maggots	yes	-0.502018	0.255288	928	196	0.0495443	0.0775182
d__Bacteria.p__Pseudomonadota.c__Alphaproteobacteria.o__Acetobacterales.f__Acetobacteraceae.__.__	outdoor_add_0	outdoor_add_0	0.175158	0.0893795	928	99	0.0503351	0.0782234
d__Bacteria.p__Pseudomonadota.c__Gammaproteobacteria.o__Xanthomonadales.f__Xanthomonadaceae.g__Stenotrophomonas_A_615274.s__Stenotrophomonas_A_615274.rhizophila	previous_maggots	yes	-0.400775	0.205643	928	135	0.0516141	0.0796728
d__Bacteria.p__Bacteroidota.c__Bacteroidia.o__Flavobacteriales_B_877923.f__Flavobacteriaceae.g__Flavobacterium.s__Myroides.fluvii	previous_maggots	yes	-0.380925	0.198495	928	158	0.0556141	0.0847103
d__Bacteria.p__Bacillota_I.c__Bacilli_A.o__Lactobacillales.f__Vagococcaceae.__.__	previous_maggots	yes	0.461323	0.240383	928	173	0.0552801	0.0847103
d__Bacteria.__.__.__.__.__.__	outdoor_add_0	outdoor_add_0	-0.308422	0.170836	928	525	0.0713411	0.10795
d__Bacteria.p__Pseudomonadota.c__Alphaproteobacteria.o__Rhizobiales_505101.f__Rhizobiaceae.g__Pseudochrobactrum.s__Pseudochrobactrum.asaccharolyticum	previous_maggots	yes	-0.260363	0.147152	928	122	0.0772314	0.116099
d__Bacteria.p__Pseudomonadota.c__Gammaproteobacteria.o__Enterobacterales_737866.f__Enterobacteriaceae_A_729055.__.__	previous_maggots	yes	-0.483624	0.277648	928	193	0.0818659	0.122267
d__Bacteria.p__Actinomycetota.c__Actinomycetes.o__Mycobacteriales.f__Mycobacteriaceae.g__Mycobacterium.__	outdoor_add_0	outdoor_add_0	0.129047	0.0785561	928	106	0.100777	0.14954
d__Bacteria.p__Bacillota_A_368345.c__Clostridia_258483.o__Tissierellales.f__Peptoniphilaceae.g__Citroniella.s__Citroniella.saccharovorans	previous_maggots	yes	0.443874	0.272716	928	333	0.10395	0.15326
d__Bacteria.p__Actinomycetota.c__Actinomycetes.o__Actinomycetales.f__Microbacteriaceae.g__Leucobacter.__	previous_maggots	yes	-0.311887	0.193425	928	145	0.107245	0.157111
d__Bacteria.p__Bacteroidota.c__Bacteroidia.o__Flavobacteriales_B_877923.f__Flavobacteriaceae.g__Flavobacterium.s__Flavobacterium.odoratimimum	previous_maggots	yes	-0.54135	0.342551	928	380	0.114407	0.166542
d__Bacteria.p__Pseudomonadota.c__Gammaproteobacteria.o__Enterobacterales_737866.f__Enterobacteriaceae_A_732334.g__Moellerella.s__Moellerella.wisconsensis	outdoor_add_0	outdoor_add_0	-0.131381	0.0836452	928	175	0.116596	0.168661
d__Bacteria.p__Pseudomonadota.c__Gammaproteobacteria.o__Enterobacterales_737866.__.__.__	previous_maggots	yes	-0.498902	0.323107	928	228	0.122942	0.176729
d__Bacteria.p__Pseudomonadota.c__Gammaproteobacteria.o__Xanthomonadales.f__Xanthomonadaceae.g__Stenotrophomonas_A_615274.s__Stenotrophomonas_A_615274.rhizophila	outdoor_add_0	outdoor_add_0	0.133247	0.0887577	928	135	0.133632	0.190904
d__Bacteria.p__Pseudomonadota.c__Gammaproteobacteria.o__Enterobacterales_737866.f__Enterobacteriaceae_A_680892.g__Pantoea_680069.__	previous_maggots	yes	-0.503044	0.339653	928	154	0.139036	0.197397
d__Bacteria.p__Pseudomonadota.c__Alphaproteobacteria.o__Sphingomonadales.f__Sphingomonadaceae_486827.g__Sphingomonas_L_486704.__	outdoor_add_0	outdoor_add_0	-0.185826	0.132033	928	188	0.159639	0.225258
