# Supplementary material for: Insects shape the cadaver decomposition microbiome and postmortem interval estimation accuracy
Source: mSystems. 2026 Apr 27;11(5):e00681-25. doi: 10.1128/msystems.00681-25 (PMC13185568; doi:10.1128/msystems.00681-25)
Supplement: File S3 — ANOVA results comparing model performance. [file msystems.00681-25-s0003.xlsx]

## Sheet: Legend
Supplemental File S3. ANOVA results with post-hoc Tukey HSD correction comparing model performance of all models (1-7). Significance was compared between average model performance and between all decomposition environments.

## Sheet: ANOVA all models
group1	group2	meandiff	p-adj	lower	upper	reject
16S	16S & maggots	-1.7203	0.9652	-7.0905	3.6499	FALSE
16S	3 Outdoor Facilities	8.8582	0	3.488	14.2283	TRUE
16S	16S & env & maggot add & maggots	-9.3907	0	-14.7609	-4.0206	TRUE
16S	16S & env & maggot add	-8.9641	0	-14.3342	-3.5939	TRUE
16S	16S & env	-0.8089	0.9994	-6.1791	4.5613	FALSE
16S	16S & maggot add	-6.3215	0.0094	-11.6916	-0.9513	TRUE
16S & env	3 Outdoor Facilities	9.6671	0	4.2969	15.0372	TRUE
16S & env	16S & maggots	-0.9114	0.9989	-6.2816	4.4588	FALSE
16S & env	16S & maggot add	-5.5126	0.0398	-10.8827	-0.1424	TRUE
16S & env	16S & env & maggot add & maggots	-8.5819	0.0001	-13.952	-3.2117	TRUE
16S & env	16S & env & maggot add	-8.1552	0.0002	-13.5253	-2.785	TRUE
16S & env & maggot add	16S & maggot add	2.6426	0.7736	-2.7276	8.0128	FALSE
16S & env & maggot add	16S & env & maggot add & maggots	-0.4267	1	-5.7968	4.9435	FALSE
16S & env & maggot add	3 Outdoor Facilities	17.8222	0	12.4521	23.1924	TRUE
16S & env & maggot add	16S & maggots	7.2438	0.0014	1.8736	12.6139	TRUE
16S & env & maggot add & maggots	16S & maggot add	3.0693	0.6258	-2.3009	8.4394	FALSE
16S & env & maggot add & maggots	3 Outdoor Facilities	18.2489	0	12.8787	23.6191	TRUE
16S & env & maggot add & maggots	16S & maggots	7.6704	0.0005	2.3003	13.0406	TRUE
16S & maggot add	16S & maggots	4.6012	0.1498	-0.769	9.9713	FALSE
16S & maggot add	3 Outdoor Facilities	15.1796	0	9.8095	20.5498	TRUE
16S & maggots	3 Outdoor Facilities	10.5785	0	5.2083	15.9487	TRUE

## Sheet: ANOVA decomposition environment
group1	group2	meandiff	p-adj	lower	upper	reject
16S & env & maggot add & maggots_indoor	16S & env & maggot add & maggots_outdoor	-7.9371	0.1159	-16.6202	0.746	FALSE
16S & env & maggot add & maggots_indoor	16S & env & maggot add_indoor	1.5893	1	-7.7866	10.9653	FALSE
16S & env & maggot add & maggots_outdoor	16S & env & maggot add_indoor	9.5264	0.0167	0.8433	18.2095	TRUE
16S & env & maggot add & maggots_indoor	16S & env & maggot add_outdoor	-8.3421	0.0746	-17.0252	0.341	FALSE
16S & env & maggot add_indoor	16S & env & maggot add_outdoor	-9.9314	0.0094	-18.6145	-1.2484	TRUE
16S & env & maggot add & maggots_outdoor	16S & env & maggot add_outdoor	-0.405	1	-8.335	7.5249	FALSE
16S & env & maggot add & maggots_indoor	16S & env_indoor	5.6627	0.7513	-3.7132	15.0386	FALSE
16S & env & maggot add & maggots_outdoor	16S & env_indoor	13.5998	0	4.9167	22.2829	TRUE
16S & env & maggot add_indoor	16S & env_indoor	4.0734	0.9747	-5.3025	13.4493	FALSE
16S & env & maggot add_outdoor	16S & env_indoor	14.0048	0	5.3217	22.6879	TRUE
16S & env_indoor	16S & env_outdoor	-2.9298	0.9976	-11.6129	5.7533	FALSE
16S & env & maggot add & maggots_indoor	16S & env_outdoor	2.733	0.9988	-5.9501	11.416	FALSE
16S & env & maggot add_indoor	16S & env_outdoor	1.1436	1	-7.5395	9.8267	FALSE
16S & env & maggot add & maggots_outdoor	16S & env_outdoor	10.67	0.0005	2.7401	18.6	TRUE
16S & env & maggot add_outdoor	16S & env_outdoor	11.0751	0.0002	3.1451	19.005	TRUE
16S & env_outdoor	16S & maggot add_indoor	2.6002	0.9993	-6.0829	11.2833	FALSE
16S & env_indoor	16S & maggot add_indoor	-0.3296	1	-9.7055	9.0463	FALSE
16S & env & maggot add_indoor	16S & maggot add_indoor	3.7438	0.9879	-5.6321	13.1197	FALSE
16S & env & maggot add & maggots_outdoor	16S & maggot add_indoor	13.2702	0	4.5872	21.9533	TRUE
16S & env & maggot add & maggots_indoor	16S & maggot add_indoor	5.3332	0.8224	-4.0428	14.7091	FALSE
16S & env & maggot add_outdoor	16S & maggot add_indoor	13.6753	0	4.9922	22.3584	TRUE
16S & env & maggot add_outdoor	16S & maggot add_outdoor	1.8549	1	-6.0751	9.7848	FALSE
16S & env & maggot add & maggots_outdoor	16S & maggot add_outdoor	1.4498	1	-6.4801	9.3798	FALSE
16S & env_indoor	16S & maggot add_outdoor	-12.15	0.0002	-20.8331	-3.4669	TRUE
16S & env & maggot add & maggots_indoor	16S & maggot add_outdoor	-6.4872	0.4034	-15.1703	2.1958	FALSE
16S & maggot add_indoor	16S & maggot add_outdoor	-11.8204	0.0004	-20.5035	-3.1373	TRUE
16S & env & maggot add_indoor	16S & maggot add_outdoor	-8.0766	0.1	-16.7597	0.6065	FALSE
16S & env_outdoor	16S & maggot add_outdoor	-9.2202	0.0074	-17.1502	-1.2902	TRUE
16S & env & maggot add_indoor	16S & maggots_indoor	2.4605	0.9998	-6.9154	11.8365	FALSE
16S & env & maggot add & maggots_indoor	16S & maggots_indoor	4.0499	0.9759	-5.326	13.4258	FALSE
16S & env_outdoor	16S & maggots_indoor	1.3169	1	-7.3661	10	FALSE
16S & maggot add_outdoor	16S & maggots_indoor	10.5371	0.0037	1.8541	19.2202	TRUE
16S & env_indoor	16S & maggots_indoor	-1.6128	1	-10.9888	7.7631	FALSE
16S & maggot add_indoor	16S & maggots_indoor	-1.2833	1	-10.6592	8.0926	FALSE
16S & env & maggot add & maggots_outdoor	16S & maggots_indoor	11.987	0.0003	3.3039	20.67	TRUE
16S & env & maggot add_outdoor	16S & maggots_indoor	12.392	0.0001	3.7089	21.0751	TRUE
16S & env & maggot add_outdoor	16S & maggots_outdoor	10.6654	0.0006	2.7355	18.5954	TRUE
16S & env_outdoor	16S & maggots_outdoor	-0.4096	1	-8.3396	7.5203	FALSE
16S & maggot add_outdoor	16S & maggots_outdoor	8.8106	0.0141	0.8806	16.7405	TRUE
16S & maggot add_indoor	16S & maggots_outdoor	-3.0099	0.9968	-11.6929	5.6732	FALSE
16S & env & maggot add & maggots_outdoor	16S & maggots_outdoor	10.2604	0.0012	2.3304	18.1903	TRUE
16S & env_indoor	16S & maggots_outdoor	-3.3394	0.9914	-12.0225	5.3437	FALSE
16S & env & maggot add & maggots_indoor	16S & maggots_outdoor	2.3233	0.9998	-6.3598	11.0064	FALSE
16S & env & maggot add_indoor	16S & maggots_outdoor	0.734	1	-7.9491	9.417	FALSE
16S & maggots_indoor	16S & maggots_outdoor	-1.7266	1	-10.4097	6.9565	FALSE
16S & env_outdoor	16S_indoor	4.0832	0.952	-4.5999	12.7662	FALSE
16S & maggots_outdoor	16S_indoor	4.4928	0.9033	-4.1903	13.1759	FALSE
16S & env & maggot add_indoor	16S_indoor	5.2268	0.8427	-4.1492	14.6027	FALSE
16S & maggot add_outdoor	16S_indoor	13.3033	0	4.6203	21.9864	TRUE
16S & env & maggot add & maggots_indoor	16S_indoor	6.8161	0.4517	-2.5598	16.192	FALSE
16S & maggot add_indoor	16S_indoor	1.4829	1	-7.893	10.8589	FALSE
16S & env & maggot add & maggots_outdoor	16S_indoor	14.7532	0	6.0701	23.4363	TRUE
16S & env_indoor	16S_indoor	1.1534	1	-8.2225	10.5293	FALSE
16S & maggots_indoor	16S_indoor	2.7662	0.9994	-6.6097	12.1421	FALSE
16S & env & maggot add_outdoor	16S_indoor	15.1582	0	6.4751	23.8413	TRUE
16S & maggots_outdoor	16S_outdoor	0.9721	1	-6.9578	8.9021	FALSE
16S & env & maggot add_indoor	16S_outdoor	1.7061	1	-6.977	10.3892	FALSE
16S & env & maggot add_outdoor	16S_outdoor	11.6375	0.0001	3.7076	19.5675	TRUE
16S & maggots_indoor	16S_outdoor	-0.7545	1	-9.4375	7.9286	FALSE
16S & env_indoor	16S_outdoor	-2.3673	0.9997	-11.0504	6.3158	FALSE
16S & maggot add_indoor	16S_outdoor	-2.0377	1	-10.7208	6.6454	FALSE
16S & maggot add_outdoor	16S_outdoor	9.7827	0.0028	1.8527	17.7126	TRUE
16S & env & maggot add & maggots_indoor	16S_outdoor	3.2954	0.9924	-5.3876	11.9785	FALSE
16S_indoor	16S_outdoor	-3.5207	0.9861	-12.2037	5.1624	FALSE
16S & env & maggot add & maggots_outdoor	16S_outdoor	11.2325	0.0002	3.3026	19.1625	TRUE
16S & env_outdoor	16S_outdoor	0.5625	1	-7.3675	8.4924	FALSE
16S_indoor	3 Outdoor Facilities_indoor	19.8627	0	10.4868	29.2386	TRUE
16S & maggots_outdoor	3 Outdoor Facilities_indoor	24.3555	0	15.6724	33.0386	TRUE
16S & maggots_indoor	3 Outdoor Facilities_indoor	22.6289	0	13.253	32.0048	TRUE
16S_outdoor	3 Outdoor Facilities_indoor	23.3834	0	14.7003	32.0664	TRUE
16S & maggot add_outdoor	3 Outdoor Facilities_indoor	33.166	0	24.483	41.8491	TRUE
16S & env & maggot add_outdoor	3 Outdoor Facilities_indoor	35.0209	0	26.3378	43.704	TRUE
16S & env & maggot add & maggots_indoor	3 Outdoor Facilities_indoor	26.6788	0	17.3029	36.0547	TRUE
16S & maggot add_indoor	3 Outdoor Facilities_indoor	21.3456	0	11.9697	30.7215	TRUE
16S & env_outdoor	3 Outdoor Facilities_indoor	23.9458	0	15.2628	32.6289	TRUE
16S & env_indoor	3 Outdoor Facilities_indoor	21.0161	0	11.6401	30.392	TRUE
16S & env & maggot add_indoor	3 Outdoor Facilities_indoor	25.0894	0	15.7135	34.4654	TRUE
16S & env & maggot add & maggots_outdoor	3 Outdoor Facilities_indoor	34.6159	0	25.9328	43.2989	TRUE
16S & env_outdoor	3 Outdoor Facilities_outdoor	1.5487	1	-6.3813	9.4786	FALSE
16S & env & maggot add_outdoor	3 Outdoor Facilities_outdoor	12.6237	0	4.6938	20.5537	TRUE
16S & maggot add_indoor	3 Outdoor Facilities_outdoor	-1.0516	1	-9.7346	7.6315	FALSE
16S & maggots_indoor	3 Outdoor Facilities_outdoor	0.2317	1	-8.4514	8.9148	FALSE
16S & maggots_outdoor	3 Outdoor Facilities_outdoor	1.9583	0.9999	-5.9716	9.8883	FALSE
16S_indoor	3 Outdoor Facilities_outdoor	-2.5345	0.9995	-11.2176	6.1486	FALSE
16S & env & maggot add_indoor	3 Outdoor Facilities_outdoor	2.6923	0.999	-5.9908	11.3753	FALSE
16S & env & maggot add & maggots_indoor	3 Outdoor Facilities_outdoor	4.2816	0.9313	-4.4015	12.9647	FALSE
16S & maggot add_outdoor	3 Outdoor Facilities_outdoor	10.7689	0.0005	2.8389	18.6988	TRUE
3 Outdoor Facilities_indoor	3 Outdoor Facilities_outdoor	-22.3972	0	-31.0803	-13.7141	TRUE
16S & env & maggot add & maggots_outdoor	3 Outdoor Facilities_outdoor	12.2187	0	4.2887	20.1486	TRUE
16S_outdoor	3 Outdoor Facilities_outdoor	0.9862	1	-6.9438	8.9161	FALSE
16S & env_indoor	3 Outdoor Facilities_outdoor	-1.3811	1	-10.0642	7.302	FALSE
